# Supplementary material for: 3,4-Bis[4-(4-meth­oxy­phen­oxy)phen­yl]-1-methyl-1H-pyrrole-2,5-dione
Source: Acta Crystallogr Sect E Struct Rep Online. 2011 Aug 17;67(Pt 9):o2366. doi: 10.1107/S1600536811032594 (PMC3200619; doi:10.1107/S1600536811032594)
Supplement: Supplementary file 1 [file e-67-o2366-sup1.cif]

##############################################################################
#                                                                            #
# This CIF contains the data in a paper accepted for publication in          #
# Acta Crystallographica Section E. It conforms to the requirements of       #
# Notes for Authors for Acta Crystallographica Section E, and has been       #
# peer reviewed under the auspices of the IUCr Commission on Journals.       #
#                                                                            #
# Full details of the Crystallographic Information File format               #
# are given in the paper "The Crystallographic Information File (CIF):       #
# a New Standard Archive File for Crystallography" by S. R. Hall, F. H.      #
# Allen and I. D. Brown [Acta Cryst. (1991), A47, 655-685].                  #
#                                                                            #
# The current version of the core CIF dictionary is obtainable from          #
# ftp://ftp.iucr.org/pub/cif_core.dic.                                       #
#                                                                            #
# Software is freely available for graphical display of the structure(s)     #
# in this CIF. For information consult the CIF software page                 #
# http://www.iucr.org/resources/cif/software.                                #
#                                                                            #
# This file may be used for bona fide research purposes within the           #
# scientific community so long as proper attribution is given to the journal # 
# article from which it was obtained.                                        #
#                                                                            #
##############################################################################
data_I
_audit_creation_method     SHELXL-97
_chemical_name_systematic
;
3,4-Bis[4-(4-methoxyphenoxy)phenyl]-1-methyl-1<i>H</i>-pyrrole-2,5-dione
;
_chemical_name_common     ?
_chemical_formula_moiety     'C31 H25 N O6'
_chemical_formula_sum     'C31 H25 N O6'
_chemical_formula_iupac     'C31 H25 N O6'
_chemical_formula_weight     507.52
_chemical_melting_point     373
_symmetry_cell_setting     triclinic
_symmetry_space_group_name_H-M     P-1
_symmetry_space_group_name_Hall     '-P 1'
loop_
    _symmetry_equiv_pos_as_xyz
    'x, y, z'
    '-x, -y, -z'
_cell_length_a     8.751(4)
_cell_length_b     10.681(5)
_cell_length_c     13.630(7)
_cell_angle_alpha     97.956(5)
_cell_angle_beta     91.951(4)
_cell_angle_gamma     93.615(5)
_cell_volume     1258.1(11)
_cell_formula_units_Z     2
_cell_measurement_reflns_used     1817
_cell_measurement_theta_min     2.28
_cell_measurement_theta_max     22.77
_cell_measurement_temperature     296(2)
_exptl_crystal_description     block
_exptl_crystal_colour     red
_exptl_crystal_size_max     0.32
_exptl_crystal_size_mid     0.26
_exptl_crystal_size_min     0.24
_exptl_crystal_density_diffrn     1.340
_exptl_crystal_density_meas     ?
_exptl_crystal_density_method     'not measured'
_exptl_crystal_F_000     532
_exptl_absorpt_coefficient_mu     0.093
_exptl_absorpt_correction_type     multi-scan
_exptl_absorpt_process_details     '(<i>SADABS</i>; Bruker, 2009)'
_exptl_absorpt_correction_T_min     0.9708
_exptl_absorpt_correction_T_max     0.9780
_exptl_special_details     ?
_diffrn_ambient_temperature     296(2)
_diffrn_radiation_type     MoK\a
_diffrn_radiation_wavelength     0.71073
_diffrn_radiation_source     'fine-focus sealed tube'
_diffrn_radiation_monochromator     graphite
_diffrn_measurement_device_type     'Bruker APEXII CCD'
_diffrn_measurement_method     '\f and \w scans'
_diffrn_detector_area_resol_mean     ?
_diffrn_reflns_number     6956
_diffrn_reflns_av_R_equivalents     0.0276
_diffrn_reflns_av_sigmaI/netI     0.0531
_diffrn_reflns_theta_min     2.28
_diffrn_reflns_theta_max     25.19
_diffrn_reflns_theta_full     25.19
_diffrn_measured_fraction_theta_max     0.979
_diffrn_measured_fraction_theta_full     0.979
_diffrn_reflns_limit_h_min     -8
_diffrn_reflns_limit_h_max     10
_diffrn_reflns_limit_k_min     -12
_diffrn_reflns_limit_k_max     12
_diffrn_reflns_limit_l_min     -16
_diffrn_reflns_limit_l_max     16
_refine_special_details
;
Refinement of <i>F</i>^2^ against ALL reflections. The weighted <i>R</i>-factor
<i>wR</i> and goodness of fit <i>S</i> are based on <i>F</i>^2^, conventional
<i>R</i>-factors <i>R</i> are based on <i>F</i>, with <i>F</i> set to zero for
negative <i>F</i>^2^. The threshold expression of <i>F</i>^2^ >
\s(<i>F</i>^2^) is used only for calculating <i>R</i>-factors(gt) <i>etc</i>.
and is not relevant to the choice of reflections for refinement.
<i>R</i>-factors based on <i>F</i>^2^ are statistically about twice as large
as those based on <i>F</i>, and <i>R</i>- factors based on ALL data will be
even larger.
;
_reflns_number_total     4439
_reflns_number_gt     2861
_reflns_threshold_expression     I>2\s(I)
_refine_ls_structure_factor_coef     Fsqd
_refine_ls_matrix_type     full
_refine_ls_R_factor_all     0.0803
_refine_ls_R_factor_gt     0.0495
_refine_ls_wR_factor_gt     0.1161
_refine_ls_wR_factor_ref     0.1324
_refine_ls_goodness_of_fit_ref     1.036
_refine_ls_restrained_S_all     1.036
_refine_ls_number_reflns     4439
_refine_ls_number_parameters     347
_refine_ls_number_restraints     0
_refine_ls_hydrogen_treatment     constr
_refine_ls_weighting_scheme     calc
_refine_ls_weighting_details
         'calc w=1/[\s^2^(Fo^2^)+(0.0592P)^2^+0.0849P] where P=(Fo^2^+2Fc^2^)/3'
_atom_sites_solution_hydrogens     geom
_atom_sites_solution_primary     direct
_atom_sites_solution_secondary     difmap
_refine_ls_shift/su_max     0.000
_refine_ls_shift/su_mean     0.000
_refine_diff_density_max     0.169
_refine_diff_density_min     -0.189
_refine_ls_extinction_method     SHELXL
_refine_ls_extinction_coef     0.017(2)
_refine_ls_extinction_expression
                                  'Fc^*^=kFc[1+0.001xFc^2^\l^3^/sin(2\q)]^-1/4^'
loop_
    _atom_type_symbol
    _atom_type_description
    _atom_type_scat_dispersion_real
    _atom_type_scat_dispersion_imag
    _atom_type_scat_source
    'C' 'C' 0.0033 0.0016
                         'International Tables Vol C Tables 4.2.6.8 and 6.1.1.4'
    'H' 'H' 0.0000 0.0000
                         'International Tables Vol C Tables 4.2.6.8 and 6.1.1.4'
    'N' 'N' 0.0061 0.0033
                         'International Tables Vol C Tables 4.2.6.8 and 6.1.1.4'
    'O' 'O' 0.0106 0.0060
                         'International Tables Vol C Tables 4.2.6.8 and 6.1.1.4'
_computing_data_collection     'APEX2 (Bruker, 2009)'
_computing_cell_refinement     'SAINT (Bruker, 2009)'
_computing_data_reduction     'SAINT (Bruker, 2009)'
_computing_structure_solution     'SHELXS97 (Sheldrick, 2008)'
_computing_structure_refinement     'SHELXL97 (Sheldrick, 2008)'
_computing_molecular_graphics     'SHELXTL (Sheldrick, 2008)'
_computing_publication_material     'SHELXTL (Sheldrick, 2008)'
loop_
    _atom_site_type_symbol
    _atom_site_label
    _atom_site_fract_x
    _atom_site_fract_y
    _atom_site_fract_z
    _atom_site_U_iso_or_equiv
    _atom_site_adp_type
    _atom_site_calc_flag
    _atom_site_refinement_flags
    _atom_site_occupancy
    _atom_site_symmetry_multiplicity
    _atom_site_disorder_assembly
    _atom_site_disorder_group
    O O3 1.34578(18) 0.43301(16) 0.57789(11) 0.0535(5) Uani d . 1 1 . .
    O O2 0.71603(19) 0.58407(17) 0.79815(11) 0.0609(5) Uani d . 1 1 . .
    C C11 0.9988(2) 0.3937(2) 0.59643(14) 0.0372(5) Uani d . 1 1 . .
    N N1 1.3183(2) 0.27986(17) 0.44303(13) 0.0438(5) Uani d . 1 1 . .
    O O4 1.21810(18) 0.11724(15) 0.32755(11) 0.0519(4) Uani d . 1 1 . .
    C C19 0.9188(2) 0.1458(2) 0.42139(14) 0.0382(5) Uani d . 1 1 . .
    C C15 1.2649(3) 0.3562(2) 0.52269(16) 0.0403(5) Uani d . 1 1 . .
    O O5 0.54088(19) -0.10824(17) 0.34147(11) 0.0638(5) Uani d . 1 1 . .
    C C16 1.2023(3) 0.1979(2) 0.39736(16) 0.0410(6) Uani d . 1 1 . .
    C C14 1.0950(2) 0.3234(2) 0.52514(14) 0.0372(5) Uani d . 1 1 . .
    C C8 0.8148(3) 0.5244(2) 0.73415(16) 0.0446(6) Uani d . 1 1 . .
    C C22 0.6666(3) -0.0239(2) 0.36263(16) 0.0443(6) Uani d . 1 1 . .
    C C20 0.8297(3) 0.0946(2) 0.49091(15) 0.0402(5) Uani d . 1 1 . .
    H H20 0.8556 0.1168 0.5581 0.048 Uiso calc R 1 1 . .
    C C21 0.7048(3) 0.0122(2) 0.46208(16) 0.0432(6) Uani d . 1 1 . .
    H H21 0.6457 -0.0195 0.5096 0.052 Uiso calc R 1 1 . .
    C C10 0.8407(3) 0.3901(2) 0.58153(16) 0.0431(6) Uani d . 1 1 . .
    H H10 0.7953 0.3436 0.5241 0.052 Uiso calc R 1 1 . .
    C C17 1.0589(2) 0.2265(2) 0.45106(14) 0.0372(5) Uani d . 1 1 . .
    O O1 0.9801(2) 0.87749(17) 1.13293(12) 0.0677(5) Uani d . 1 1 . .
    C C12 1.0617(3) 0.4688(2) 0.68122(16) 0.0488(6) Uani d . 1 1 . .
    H H12 1.1675 0.4751 0.6926 0.059 Uiso calc R 1 1 . .
    C C2 0.9115(3) 0.7981(2) 1.05445(16) 0.0497(6) Uani d . 1 1 . .
    C C24 0.8780(3) 0.1087(2) 0.32176(15) 0.0490(6) Uani d . 1 1 . .
    H H24 0.9361 0.1410 0.2739 0.059 Uiso calc R 1 1 . .
    C C9 0.7493(3) 0.4533(2) 0.64913(16) 0.0459(6) Uani d . 1 1 . .
    H H9 0.6436 0.4482 0.6376 0.055 Uiso calc R 1 1 . .
    C C5 0.7808(3) 0.6555(2) 0.88531(16) 0.0504(6) Uani d . 1 1 . .
    C C13 0.9718(3) 0.5342(2) 0.74917(17) 0.0521(6) Uani d . 1 1 . .
    H H13 1.0171 0.5848 0.8049 0.063 Uiso calc R 1 1 . .
    C C23 0.7526(3) 0.0248(2) 0.29221(16) 0.0525(7) Uani d . 1 1 . .
    H H23 0.7266 0.0015 0.2252 0.063 Uiso calc R 1 1 . .
    C C25 0.5045(3) -0.1585(3) 0.24244(17) 0.0515(6) Uani d . 1 1 . .
    C C6 0.8242(3) 0.5976(2) 0.96397(18) 0.0576(7) Uani d . 1 1 . .
    H H6 0.8092 0.5101 0.9604 0.069 Uiso calc R 1 1 . .
    C C28 0.4252(3) -0.2663(3) 0.05195(19) 0.0608(7) Uani d . 1 1 . .
    C C18 1.4766(3) 0.2811(3) 0.41449(19) 0.0626(7) Uani d . 1 1 . .
    H H18A 1.5341 0.2340 0.4562 0.094 Uiso calc R 1 1 . .
    H H18B 1.5196 0.3670 0.4217 0.094 Uiso calc R 1 1 . .
    H H18C 1.4808 0.2432 0.3466 0.094 Uiso calc R 1 1 . .
    C C30 0.5342(3) -0.2811(2) 0.21135(19) 0.0594(7) Uani d . 1 1 . .
    H H30 0.5814 -0.3283 0.2547 0.071 Uiso calc R 1 1 . .
    O O6 0.3898(3) -0.3287(2) -0.04174(14) 0.0908(7) Uani d . 1 1 . .
    C C7 0.8906(3) 0.6690(2) 1.04909(17) 0.0562(7) Uani d . 1 1 . .
    H H7 0.9209 0.6294 1.1025 0.067 Uiso calc R 1 1 . .
    C C3 0.8626(3) 0.8553(3) 0.97553(17) 0.0613(7) Uani d . 1 1 . .
    H H3 0.8733 0.9431 0.9796 0.074 Uiso calc R 1 1 . .
    C C4 0.7982(3) 0.7842(3) 0.89093(18) 0.0595(7) Uani d . 1 1 . .
    H H4 0.7665 0.8236 0.8377 0.071 Uiso calc R 1 1 . .
    C C29 0.4940(3) -0.3346(3) 0.1158(2) 0.0663(8) Uani d . 1 1 . .
    H H29 0.5140 -0.4183 0.0945 0.080 Uiso calc R 1 1 . .
    C C26 0.4343(3) -0.0889(3) 0.1802(2) 0.0709(8) Uani d . 1 1 . .
    H H26 0.4131 -0.0058 0.2025 0.085 Uiso calc R 1 1 . .
    C C27 0.3944(3) -0.1425(3) 0.0832(2) 0.0769(9) Uani d . 1 1 . .
    H H27 0.3473 -0.0954 0.0398 0.092 Uiso calc R 1 1 . .
    C C31 0.3351(5) -0.2593(4) -0.1141(2) 0.1234(15) Uani d . 1 1 . .
    H H31A 0.2410 -0.2241 -0.0937 0.185 Uiso calc R 1 1 . .
    H H31B 0.3172 -0.3141 -0.1759 0.185 Uiso calc R 1 1 . .
    H H31C 0.4096 -0.1919 -0.1220 0.185 Uiso calc R 1 1 . .
    C C1 1.0342(4) 0.8222(3) 1.21523(18) 0.0813(10) Uani d . 1 1 . .
    H H1A 0.9499 0.7790 1.2427 0.122 Uiso calc R 1 1 . .
    H H1B 1.0809 0.8873 1.2647 0.122 Uiso calc R 1 1 . .
    H H1C 1.1084 0.7628 1.1939 0.122 Uiso calc R 1 1 . .
loop_
    _atom_site_aniso_label
    _atom_site_aniso_U_11
    _atom_site_aniso_U_22
    _atom_site_aniso_U_33
    _atom_site_aniso_U_12
    _atom_site_aniso_U_13
    _atom_site_aniso_U_23
    O3 0.0445(10) 0.0525(11) 0.0574(10) -0.0065(8) -0.0083(8) -0.0066(8)
    O2 0.0527(11) 0.0727(13) 0.0510(10) 0.0111(9) -0.0025(8) -0.0160(9)
    C11 0.0393(13) 0.0336(12) 0.0375(12) 0.0001(10) -0.0038(10) 0.0028(10)
    N1 0.0360(11) 0.0419(12) 0.0510(11) 0.0021(9) -0.0010(9) -0.0016(9)
    O4 0.0580(11) 0.0497(11) 0.0443(9) 0.0024(8) 0.0017(8) -0.0061(8)
    C19 0.0442(13) 0.0342(13) 0.0342(12) 0.0009(10) -0.0060(10) 0.0008(10)
    C15 0.0398(13) 0.0348(13) 0.0447(13) 0.0017(11) -0.0079(11) 0.0034(11)
    O5 0.0578(11) 0.0715(13) 0.0529(10) -0.0240(10) 0.0025(9) -0.0109(9)
    C16 0.0473(14) 0.0367(13) 0.0387(12) 0.0028(11) -0.0050(11) 0.0059(11)
    C14 0.0403(13) 0.0369(13) 0.0347(11) 0.0019(10) -0.0061(10) 0.0076(10)
    C8 0.0501(15) 0.0417(14) 0.0405(13) 0.0072(11) 0.0004(11) -0.0003(11)
    C22 0.0417(14) 0.0430(14) 0.0449(13) -0.0003(11) -0.0017(11) -0.0031(11)
    C20 0.0471(14) 0.0391(13) 0.0329(11) 0.0051(11) -0.0050(10) 0.0010(10)
    C21 0.0476(14) 0.0407(14) 0.0411(13) 0.0009(11) 0.0012(11) 0.0065(10)
    C10 0.0457(14) 0.0403(14) 0.0401(12) 0.0031(11) -0.0086(11) -0.0030(10)
    C17 0.0409(13) 0.0381(13) 0.0319(11) 0.0028(10) -0.0044(10) 0.0037(10)
    O1 0.1001(15) 0.0534(11) 0.0455(10) -0.0008(10) -0.0102(10) -0.0008(9)
    C12 0.0394(14) 0.0576(16) 0.0457(13) 0.0011(12) -0.0057(11) -0.0030(12)
    C2 0.0640(17) 0.0467(16) 0.0369(13) 0.0044(12) 0.0025(12) -0.0002(11)
    C24 0.0485(15) 0.0596(16) 0.0363(13) -0.0085(12) -0.0009(11) 0.0040(11)
    C9 0.0407(14) 0.0481(15) 0.0464(13) 0.0070(11) -0.0078(11) -0.0016(11)
    C5 0.0515(15) 0.0553(17) 0.0415(14) 0.0076(12) 0.0015(11) -0.0045(12)
    C13 0.0504(16) 0.0555(16) 0.0443(13) -0.0020(12) -0.0068(12) -0.0100(12)
    C23 0.0538(16) 0.0639(17) 0.0340(12) -0.0079(13) -0.0030(11) -0.0075(12)
    C25 0.0441(15) 0.0543(17) 0.0497(14) -0.0118(12) -0.0005(12) -0.0083(13)
    C6 0.0731(18) 0.0424(15) 0.0551(15) 0.0045(13) 0.0021(13) -0.0013(13)
    C28 0.0639(18) 0.0569(19) 0.0544(16) -0.0125(14) -0.0061(14) -0.0074(14)
    C18 0.0391(15) 0.0632(18) 0.0825(19) 0.0018(13) 0.0045(13) -0.0001(15)
    C30 0.0657(18) 0.0500(17) 0.0594(16) -0.0001(14) -0.0067(13) 0.0012(13)
    O6 0.1134(18) 0.0910(16) 0.0576(12) -0.0200(13) -0.0130(12) -0.0100(11)
    C7 0.0745(18) 0.0495(17) 0.0461(14) 0.0068(13) 0.0010(13) 0.0110(12)
    C3 0.087(2) 0.0448(16) 0.0504(15) 0.0057(14) -0.0025(14) 0.0031(12)
    C4 0.0746(19) 0.0600(19) 0.0451(14) 0.0110(14) -0.0028(13) 0.0094(13)
    C29 0.079(2) 0.0475(17) 0.0668(18) 0.0008(15) -0.0003(15) -0.0087(14)
    C26 0.070(2) 0.0564(18) 0.079(2) 0.0076(15) -0.0145(16) -0.0128(16)
    C27 0.075(2) 0.076(2) 0.076(2) 0.0034(17) -0.0265(16) 0.0060(17)
    C31 0.146(4) 0.146(4) 0.072(2) -0.032(3) -0.039(2) 0.024(2)
    C1 0.119(3) 0.072(2) 0.0490(16) -0.0006(18) -0.0213(17) 0.0008(15)
_geom_special_details
;
All e.s.d.'s (except the e.s.d. in the dihedral angle between two l.s. planes)
are estimated using the full covariance matrix. The cell e.s.d.'s are taken
into account individually in the estimation of e.s.d.'s in distances, angles
and torsion angles; correlations between e.s.d.'s in cell parameters are only
used when they are defined by crystal symmetry. An approximate (isotropic)
treatment of cell e.s.d.'s is used for estimating e.s.d.'s involving l.s.
planes.
;
loop_
    _geom_bond_atom_site_label_1
    _geom_bond_atom_site_label_2
    _geom_bond_site_symmetry_2
    _geom_bond_distance
    _geom_bond_publ_flag
    O3 C15 . 1.208(2) ?
    O2 C8 . 1.372(3) ?
    O2 C5 . 1.401(3) ?
    C11 C12 . 1.388(3) ?
    C11 C10 . 1.389(3) ?
    C11 C14 . 1.467(3) ?
    N1 C16 . 1.371(3) ?
    N1 C15 . 1.378(3) ?
    N1 C18 . 1.451(3) ?
    O4 C16 . 1.209(2) ?
    C19 C24 . 1.389(3) ?
    C19 C20 . 1.394(3) ?
    C19 C17 . 1.465(3) ?
    C15 C14 . 1.508(3) ?
    O5 C22 . 1.374(3) ?
    O5 C25 . 1.400(3) ?
    C16 C17 . 1.501(3) ?
    C14 C17 . 1.356(3) ?
    C8 C13 . 1.378(3) ?
    C8 C9 . 1.380(3) ?
    C22 C23 . 1.377(3) ?
    C22 C21 . 1.380(3) ?
    C20 C21 . 1.370(3) ?
    C20 H20 . 0.9300 ?
    C21 H21 . 0.9300 ?
    C10 C9 . 1.375(3) ?
    C10 H10 . 0.9300 ?
    O1 C2 . 1.366(3) ?
    O1 C1 . 1.419(3) ?
    C12 C13 . 1.380(3) ?
    C12 H12 . 0.9300 ?
    C2 C7 . 1.371(3) ?
    C2 C3 . 1.378(3) ?
    C24 C23 . 1.384(3) ?
    C24 H24 . 0.9300 ?
    C9 H9 . 0.9300 ?
    C5 C4 . 1.365(4) ?
    C5 C6 . 1.365(3) ?
    C13 H13 . 0.9300 ?
    C23 H23 . 0.9300 ?
    C25 C26 . 1.358(4) ?
    C25 C30 . 1.363(4) ?
    C6 C7 . 1.385(3) ?
    C6 H6 . 0.9300 ?
    C28 C29 . 1.359(4) ?
    C28 O6 . 1.372(3) ?
    C28 C27 . 1.378(4) ?
    C18 H18A . 0.9600 ?
    C18 H18B . 0.9600 ?
    C18 H18C . 0.9600 ?
    C30 C29 . 1.373(3) ?
    C30 H30 . 0.9300 ?
    O6 C31 . 1.402(4) ?
    C7 H7 . 0.9300 ?
    C3 C4 . 1.372(3) ?
    C3 H3 . 0.9300 ?
    C4 H4 . 0.9300 ?
    C29 H29 . 0.9300 ?
    C26 C27 . 1.390(3) ?
    C26 H26 . 0.9300 ?
    C27 H27 . 0.9300 ?
    C31 H31A . 0.9600 ?
    C31 H31B . 0.9600 ?
    C31 H31C . 0.9600 ?
    C1 H1A . 0.9600 ?
    C1 H1B . 0.9600 ?
    C1 H1C . 0.9600 ?
loop_
    _geom_angle_atom_site_label_1
    _geom_angle_atom_site_label_2
    _geom_angle_atom_site_label_3
    _geom_angle_site_symmetry_1
    _geom_angle_site_symmetry_3
    _geom_angle
    _geom_angle_publ_flag
    C8 O2 C5 . . 117.01(18) ?
    C12 C11 C10 . . 116.8(2) ?
    C12 C11 C14 . . 121.5(2) ?
    C10 C11 C14 . . 121.65(19) ?
    C16 N1 C15 . . 110.42(19) ?
    C16 N1 C18 . . 124.55(19) ?
    C15 N1 C18 . . 124.95(19) ?
    C24 C19 C20 . . 117.7(2) ?
    C24 C19 C17 . . 120.5(2) ?
    C20 C19 C17 . . 121.60(18) ?
    O3 C15 N1 . . 123.5(2) ?
    O3 C15 C14 . . 129.2(2) ?
    N1 C15 C14 . . 107.27(18) ?
    C22 O5 C25 . . 118.76(18) ?
    O4 C16 N1 . . 124.5(2) ?
    O4 C16 C17 . . 128.1(2) ?
    N1 C16 C17 . . 107.38(19) ?
    C17 C14 C11 . . 131.1(2) ?
    C17 C14 C15 . . 107.03(19) ?
    C11 C14 C15 . . 121.86(19) ?
    O2 C8 C13 . . 124.0(2) ?
    O2 C8 C9 . . 116.4(2) ?
    C13 C8 C9 . . 119.6(2) ?
    O5 C22 C23 . . 124.4(2) ?
    O5 C22 C21 . . 115.7(2) ?
    C23 C22 C21 . . 119.9(2) ?
    C21 C20 C19 . . 121.22(19) ?
    C21 C20 H20 . . 119.4 ?
    C19 C20 H20 . . 119.4 ?
    C20 C21 C22 . . 120.2(2) ?
    C20 C21 H21 . . 119.9 ?
    C22 C21 H21 . . 119.9 ?
    C9 C10 C11 . . 122.0(2) ?
    C9 C10 H10 . . 119.0 ?
    C11 C10 H10 . . 119.0 ?
    C14 C17 C19 . . 133.4(2) ?
    C14 C17 C16 . . 107.81(18) ?
    C19 C17 C16 . . 118.61(18) ?
    C2 O1 C1 . . 117.5(2) ?
    C13 C12 C11 . . 121.9(2) ?
    C13 C12 H12 . . 119.1 ?
    C11 C12 H12 . . 119.1 ?
    O1 C2 C7 . . 125.0(2) ?
    O1 C2 C3 . . 115.7(2) ?
    C7 C2 C3 . . 119.3(2) ?
    C23 C24 C19 . . 121.3(2) ?
    C23 C24 H24 . . 119.3 ?
    C19 C24 H24 . . 119.3 ?
    C10 C9 C8 . . 119.9(2) ?
    C10 C9 H9 . . 120.1 ?
    C8 C9 H9 . . 120.1 ?
    C4 C5 C6 . . 120.4(2) ?
    C4 C5 O2 . . 119.0(2) ?
    C6 C5 O2 . . 120.6(2) ?
    C8 C13 C12 . . 119.8(2) ?
    C8 C13 H13 . . 120.1 ?
    C12 C13 H13 . . 120.1 ?
    C22 C23 C24 . . 119.6(2) ?
    C22 C23 H23 . . 120.2 ?
    C24 C23 H23 . . 120.2 ?
    C26 C25 C30 . . 120.8(2) ?
    C26 C25 O5 . . 120.8(2) ?
    C30 C25 O5 . . 118.4(2) ?
    C5 C6 C7 . . 120.1(2) ?
    C5 C6 H6 . . 120.0 ?
    C7 C6 H6 . . 120.0 ?
    C29 C28 O6 . . 115.8(3) ?
    C29 C28 C27 . . 120.0(2) ?
    O6 C28 C27 . . 124.2(3) ?
    N1 C18 H18A . . 109.5 ?
    N1 C18 H18B . . 109.5 ?
    H18A C18 H18B . . 109.5 ?
    N1 C18 H18C . . 109.5 ?
    H18A C18 H18C . . 109.5 ?
    H18B C18 H18C . . 109.5 ?
    C25 C30 C29 . . 119.7(3) ?
    C25 C30 H30 . . 120.2 ?
    C29 C30 H30 . . 120.2 ?
    C28 O6 C31 . . 118.4(3) ?
    C2 C7 C6 . . 119.9(2) ?
    C2 C7 H7 . . 120.1 ?
    C6 C7 H7 . . 120.1 ?
    C4 C3 C2 . . 120.7(2) ?
    C4 C3 H3 . . 119.6 ?
    C2 C3 H3 . . 119.6 ?
    C5 C4 C3 . . 119.7(2) ?
    C5 C4 H4 . . 120.2 ?
    C3 C4 H4 . . 120.2 ?
    C28 C29 C30 . . 120.6(3) ?
    C28 C29 H29 . . 119.7 ?
    C30 C29 H29 . . 119.7 ?
    C25 C26 C27 . . 119.7(3) ?
    C25 C26 H26 . . 120.1 ?
    C27 C26 H26 . . 120.1 ?
    C28 C27 C26 . . 119.3(3) ?
    C28 C27 H27 . . 120.3 ?
    C26 C27 H27 . . 120.3 ?
    O6 C31 H31A . . 109.5 ?
    O6 C31 H31B . . 109.5 ?
    H31A C31 H31B . . 109.5 ?
    O6 C31 H31C . . 109.5 ?
    H31A C31 H31C . . 109.5 ?
    H31B C31 H31C . . 109.5 ?
    O1 C1 H1A . . 109.5 ?
    O1 C1 H1B . . 109.5 ?
    H1A C1 H1B . . 109.5 ?
    O1 C1 H1C . . 109.5 ?
    H1A C1 H1C . . 109.5 ?
    H1B C1 H1C . . 109.5 ?
loop_
    _geom_torsion_atom_site_label_1
    _geom_torsion_atom_site_label_2
    _geom_torsion_atom_site_label_3
    _geom_torsion_atom_site_label_4
    _geom_torsion_site_symmetry_1
    _geom_torsion_site_symmetry_2
    _geom_torsion_site_symmetry_3
    _geom_torsion_site_symmetry_4
    _geom_torsion
    _geom_torsion_publ_flag
    C16 N1 C15 O3 . . . . 176.8(2) ?
    C18 N1 C15 O3 . . . . -0.1(3) ?
    C16 N1 C15 C14 . . . . -2.9(2) ?
    C18 N1 C15 C14 . . . . -179.8(2) ?
    C15 N1 C16 O4 . . . . -177.3(2) ?
    C18 N1 C16 O4 . . . . -0.4(3) ?
    C15 N1 C16 C17 . . . . 1.7(2) ?
    C18 N1 C16 C17 . . . . 178.6(2) ?
    C12 C11 C14 C17 . . . . 164.1(2) ?
    C10 C11 C14 C17 . . . . -17.0(3) ?
    C12 C11 C14 C15 . . . . -18.0(3) ?
    C10 C11 C14 C15 . . . . 160.9(2) ?
    O3 C15 C14 C17 . . . . -176.6(2) ?
    N1 C15 C14 C17 . . . . 3.1(2) ?
    O3 C15 C14 C11 . . . . 5.1(3) ?
    N1 C15 C14 C11 . . . . -175.27(18) ?
    C5 O2 C8 C13 . . . . -2.2(3) ?
    C5 O2 C8 C9 . . . . 179.4(2) ?
    C25 O5 C22 C23 . . . . 6.4(4) ?
    C25 O5 C22 C21 . . . . -173.8(2) ?
    C24 C19 C20 C21 . . . . -1.0(3) ?
    C17 C19 C20 C21 . . . . -175.4(2) ?
    C19 C20 C21 C22 . . . . 1.3(3) ?
    O5 C22 C21 C20 . . . . 179.1(2) ?
    C23 C22 C21 C20 . . . . -1.2(4) ?
    C12 C11 C10 C9 . . . . -2.6(3) ?
    C14 C11 C10 C9 . . . . 178.4(2) ?
    C11 C14 C17 C19 . . . . -8.7(4) ?
    C15 C14 C17 C19 . . . . 173.2(2) ?
    C11 C14 C17 C16 . . . . 176.1(2) ?
    C15 C14 C17 C16 . . . . -2.0(2) ?
    C24 C19 C17 C14 . . . . 142.0(2) ?
    C20 C19 C17 C14 . . . . -43.8(3) ?
    C24 C19 C17 C16 . . . . -43.2(3) ?
    C20 C19 C17 C16 . . . . 131.0(2) ?
    O4 C16 C17 C14 . . . . 179.3(2) ?
    N1 C16 C17 C14 . . . . 0.3(2) ?
    O4 C16 C17 C19 . . . . 3.2(3) ?
    N1 C16 C17 C19 . . . . -175.74(18) ?
    C10 C11 C12 C13 . . . . 1.7(3) ?
    C14 C11 C12 C13 . . . . -179.3(2) ?
    C1 O1 C2 C7 . . . . 0.1(4) ?
    C1 O1 C2 C3 . . . . -179.1(2) ?
    C20 C19 C24 C23 . . . . 0.6(3) ?
    C17 C19 C24 C23 . . . . 175.0(2) ?
    C11 C10 C9 C8 . . . . 0.9(3) ?
    O2 C8 C9 C10 . . . . -179.7(2) ?
    C13 C8 C9 C10 . . . . 1.8(3) ?
    C8 O2 C5 C4 . . . . 101.6(3) ?
    C8 O2 C5 C6 . . . . -79.2(3) ?
    O2 C8 C13 C12 . . . . 178.9(2) ?
    C9 C8 C13 C12 . . . . -2.7(4) ?
    C11 C12 C13 C8 . . . . 0.9(4) ?
    O5 C22 C23 C24 . . . . -179.5(2) ?
    C21 C22 C23 C24 . . . . 0.7(4) ?
    C19 C24 C23 C22 . . . . -0.4(4) ?
    C22 O5 C25 C26 . . . . -77.4(3) ?
    C22 O5 C25 C30 . . . . 105.8(3) ?
    C4 C5 C6 C7 . . . . -2.0(4) ?
    O2 C5 C6 C7 . . . . 178.9(2) ?
    C26 C25 C30 C29 . . . . 0.6(4) ?
    O5 C25 C30 C29 . . . . 177.4(2) ?
    C29 C28 O6 C31 . . . . -172.7(3) ?
    C27 C28 O6 C31 . . . . 7.8(4) ?
    O1 C2 C7 C6 . . . . -177.7(2) ?
    C3 C2 C7 C6 . . . . 1.5(4) ?
    C5 C6 C7 C2 . . . . 0.5(4) ?
    O1 C2 C3 C4 . . . . 177.1(2) ?
    C7 C2 C3 C4 . . . . -2.2(4) ?
    C6 C5 C4 C3 . . . . 1.3(4) ?
    O2 C5 C4 C3 . . . . -179.5(2) ?
    C2 C3 C4 C5 . . . . 0.7(4) ?
    O6 C28 C29 C30 . . . . -180.0(2) ?
    C27 C28 C29 C30 . . . . -0.4(4) ?
    C25 C30 C29 C28 . . . . 0.1(4) ?
    C30 C25 C26 C27 . . . . -1.0(4) ?
    O5 C25 C26 C27 . . . . -177.7(2) ?
    C29 C28 C27 C26 . . . . 0.0(4) ?
    O6 C28 C27 C26 . . . . 179.5(3) ?
    C25 C26 C27 C28 . . . . 0.7(4) ?
loop_
    _geom_hbond_atom_site_label_D
    _geom_hbond_atom_site_label_H
    _geom_hbond_atom_site_label_A
    _geom_hbond_site_symmetry_A
    _geom_hbond_distance_DH
    _geom_hbond_distance_HA
    _geom_hbond_distance_DA
    _geom_hbond_angle_DHA
    C4 H4 O4 2_766 0.93 2.43 3.294(3) 155.0
    C18 H18B O3 2_866 0.96 2.37 3.325(3) 171.1
data_global
_journal_date_recd_electronic     2011-07-06
_journal_date_accepted     2011-08-11
_journal_name_full     'Acta Crystallographica, Section E'
_journal_year     2011
_journal_volume     67
_journal_issue      9
_journal_page_first     o2366
_journal_page_last     o2366
_journal_paper_category     QO
_journal_coeditor_code     LR2020
_publ_contact_author_name     'Zhenting Du'
_publ_contact_author_address
;
College of Science, Northwest A&F University, Yangling, Shaanxi, China 712100
;
_publ_contact_author_email     'duzt@nwsuaf.edu.cn'
_publ_contact_author_fax     '86-29-87092226'
_publ_contact_author_phone     '86-29-87092226'
_publ_section_title
;
3,4-Bis[4-(4-methoxyphenoxy)phenyl]-1-methyl-1<i>H</i>-pyrrole-2,5-dione
;
loop_
    _publ_author_name
    _publ_author_footnote
    _publ_author_address
    'Ma, Weili' .
;
College of Science, Northwest A&F University, Yangling, Shaanxi,
 712100,
People's Republic of China
;
    'Chen, Gang' .
;
College of Science, Northwest A&F University, Yangling, Shaanxi,
 712100,
People's  Republic of China
;
    'Wang, Wenjing' .
;
College of Science, Northwest A&F University, Yangling, Shaanxi,
 712100,
People's Republic of China
;
    'Du, Zhenting' .
;
College of Science, Northwest A&F University, Yangling, Shaanxi,
 712100,
People's Republic of China
;
_publ_section_synopsis     .
