# Supplementary material for: 3,4-Bis[4-(4-meth­oxy­phen­oxy)phen­yl]-1-methyl-1H-pyrrole-2,5-dione
Source: Acta Crystallogr Sect E Struct Rep Online. 2011 Aug 17;67(Pt 9):o2366. doi: 10.1107/S1600536811032594 (PMC3200619; doi:10.1107/S1600536811032594)
Supplement: Supplementary file 2 [file e-67-o2366-Isup2.hkl]

# 
# h,k,l, Fc-squared, Fo-squared, sigma(Fo-squared) and status flag 
# 
data_I
_shelx_title ' P-1 in P-1' 
_shelx_refln_list_code          4 
_shelx_F_calc_maximum      156.24 
_exptl_crystal_F_000       532.00 
_reflns_d_resolution_high  0.8348 
 
loop_ 
 _symmetry_equiv_pos_as_xyz 
 'x, y, z' 
 '-x, -y, -z' 
 
_cell_length_a     8.7513 
_cell_length_b    10.6814 
_cell_length_c    13.6299 
_cell_angle_alpha  97.956 
_cell_angle_beta   91.951 
_cell_angle_gamma  93.615 
 
_shelx_F_squared_multiplier     1.000 
 
loop_ 
 _refln_index_h 
 _refln_index_k 
 _refln_index_l 
 _refln_F_squared_calc 
 _refln_F_squared_meas 
 _refln_F_squared_sigma 
 _refln_observed_status 
   1   0   0      406.39      376.62      8.51 o 
   2   0   0       35.58       29.25      2.80 o 
   3   0   0      273.72      244.76      6.31 o 
   4   0   0      450.30      456.49     10.10 o 
   5   0   0       38.16       43.85      5.99 o 
   6   0   0       40.70       44.96      4.12 o 
   7   0   0       51.74       52.32      4.89 o 
   8   0   0       11.74        5.99      4.79 o 
   9   0   0        1.15        1.40      4.39 o 
  10   0   0        1.40       -4.19      3.99 o 
 -10   1   0        0.13       -5.99      4.39 o 
  -9   1   0        9.92       16.37      6.59 o 
  -8   1   0      195.46      212.15     13.98 o 
  -7   1   0       92.25      103.46      6.17 o 
  -6   1   0       57.33       62.56      6.59 o 
  -5   1   0      168.61      149.21      9.89 o 
  -4   1   0        4.37        5.02      1.14 o 
  -3   1   0     1101.40     1059.98     13.40 o 
  -2   1   0     2944.04     2838.54     30.90 o 
  -1   1   0     1245.28     1191.80     20.17 o 
   1   1   0     4613.57     4762.42     61.40 o 
   2   1   0      913.04      883.49     13.75 o 
   3   1   0       31.11       24.61      2.18 o 
   4   1   0      115.55      128.85      4.94 o 
   5   1   0      362.34      390.28     10.03 o 
   6   1   0        6.12        3.23      2.10 o 
   7   1   0       89.52       99.13      9.18 o 
   8   1   0      105.67      120.20     10.58 o 
   9   1   0       14.20       10.78      5.59 o 
  10   1   0        5.54        5.79      5.99 o 
 -10   2   0        5.80       12.37      6.99 o 
  -9   2   0        0.91       -5.19      3.99 o 
  -8   2   0        0.00        3.19      4.39 o 
  -7   2   0      148.23      148.00     10.79 o 
  -6   2   0      182.03      200.77      9.19 o 
  -5   2   0       89.73       94.49      3.42 o 
  -4   2   0      329.22      319.86      6.20 o 
  -3   2   0      192.96      185.90      6.71 o 
  -2   2   0     2698.78     2546.44     35.19 o 
  -1   2   0      262.50      255.61      5.28 o 
   0   2   0      712.39      595.14     14.19 o 
   1   2   0     3165.77     3085.48     48.36 o 
   2   2   0     1392.82     1357.54     20.08 o 
   3   2   0     1070.29     1135.02     22.30 o 
   4   2   0      856.95      911.78     16.56 o 
   5   2   0       17.81       21.37      2.75 o 
   6   2   0        2.74       -0.21      2.79 o 
   7   2   0        9.96       11.77      4.29 o 
   8   2   0        9.08       14.77      5.79 o 
   9   2   0       14.70       25.75      7.38 o 
  10   2   0       42.50       42.72      9.38 o 
 -10   3   0        5.19       14.57      7.38 o 
  -9   3   0       20.21       20.96      7.38 o 
  -8   3   0       32.47       29.54      7.39 o 
  -7   3   0       89.84       74.28      9.38 o 
  -6   3   0       33.59       31.79      5.89 o 
  -5   3   0      263.85      275.51      6.31 o 
  -4   3   0       33.81       30.88      2.19 o 
  -3   3   0        1.41        2.18      1.29 o 
  -2   3   0     2609.89     2470.36     34.96 o 
  -1   3   0     2838.87     2685.85     36.78 o 
   0   3   0      214.47      200.74      4.30 o 
   1   3   0     3658.30     3588.70     68.36 o 
   2   3   0        1.33       -0.25      0.77 o 
   3   3   0      368.51      388.67      8.67 o 
   4   3   0       75.19       68.02      3.80 o 
   5   3   0      198.16      219.25      7.42 o 
   6   3   0       28.99       35.24      3.88 o 
   7   3   0       21.11       22.08      5.49 o 
   8   3   0       10.20       13.66      4.19 o 
   9   3   0        3.19        5.19      4.99 o 
 -10   4   0        0.14       -4.39      3.99 o 
  -9   4   0        6.51        5.59      5.39 o 
  -8   4   0      218.60      215.56     14.78 o 
  -7   4   0      147.64      149.20     11.58 o 
  -6   4   0       89.46       96.98      5.80 o 
  -5   4   0        7.92        9.31      1.82 o 
  -4   4   0       44.71       46.57      2.98 o 
  -3   4   0      530.73      513.22     11.27 o 
  -2   4   0      217.99      241.44      8.80 o 
  -1   4   0     2160.85     2060.86     45.16 o 
   0   4   0     1400.98     1409.01     20.60 o 
   1   4   0        4.25        4.09      0.91 o 
   2   4   0      192.67      200.15      7.20 o 
   3   4   0      569.71      614.59     12.16 o 
   4   4   0       22.09       21.60      2.75 o 
   5   4   0      179.04      171.26     12.09 o 
   6   4   0       68.71       59.69     10.98 o 
   7   4   0        0.69       -1.84      2.10 o 
   8   4   0       15.47       17.82      4.01 o 
  -9   5   0       26.15       47.70     10.38 o 
  -8   5   0        0.00       -2.00      4.19 o 
  -7   5   0      193.50      196.77     13.38 o 
  -6   5   0       95.36      108.57      6.33 o 
  -5   5   0       59.36       49.87      3.26 o 
  -4   5   0      358.63      342.08      9.76 o 
  -3   5   0     1618.79     1607.27     32.13 o 
  -2   5   0     1305.14     1339.56     35.11 o 
  -1   5   0      249.26      248.43      7.60 o 
   0   5   0      180.09      170.21      4.47 o 
   1   5   0      343.00      357.24     11.71 o 
   2   5   0      297.90      301.25     10.70 o 
   3   5   0        2.79        5.13      2.10 o 
   4   5   0       66.12       69.64      4.17 o 
   5   5   0       86.37       85.67      4.98 o 
   6   5   0       14.79       12.91      3.01 o 
   7   5   0      113.10      112.62      9.58 o 
   8   5   0        2.86        5.99      4.19 o 
  -9   6   0        8.80        3.39      6.59 o 
  -8   6   0       10.36       20.56      7.18 o 
  -7   6   0      323.70      368.98     18.59 o 
  -6   6   0       17.52        9.38      4.79 o 
  -5   6   0       59.00       55.43      6.74 o 
  -4   6   0        0.02       -0.40      1.98 o 
  -3   6   0       17.11       15.74      4.29 o 
  -2   6   0       29.49       49.30      6.19 o 
  -1   6   0       94.85       98.53      3.99 o 
   0   6   0       23.63       34.47      2.34 o 
   1   6   0       51.20       42.90      2.80 o 
   2   6   0        7.70       10.91      1.87 o 
   3   6   0        0.31        1.20      1.53 o 
   4   6   0        0.05        0.80      2.79 o 
   5   6   0        9.39        7.38      3.59 o 
   6   6   0      104.82      119.21      9.58 o 
   7   6   0        8.12       14.37      4.99 o 
   8   6   0        8.93        4.79      4.99 o 
  -9   7   0        1.95        2.99      6.19 o 
  -8   7   0        0.79        1.20      5.59 o 
  -7   7   0       22.84       18.16      6.79 o 
  -6   7   0       35.52       36.13      7.19 o 
  -5   7   0      417.34      409.78     12.51 o 
  -4   7   0        2.32        2.77      2.39 o 
  -3   7   0      772.77      826.11     26.07 o 
  -2   7   0      275.60      320.68     10.60 o 
  -1   7   0       96.02      103.84      7.99 o 
   0   7   0      301.10      290.44     10.90 o 
   1   7   0      362.92      383.28     16.20 o 
   2   7   0      141.02      157.80     10.19 o 
   3   7   0        0.00       -1.00      2.39 o 
   4   7   0        1.20       -2.20      2.79 o 
   5   7   0        3.91        3.39      3.79 o 
   6   7   0       33.30       36.33      6.99 o 
   7   7   0        0.08        3.19      4.39 o 
   8   7   0        2.03        8.58      5.59 o 
  -8   8   0        0.08        4.79      6.19 o 
  -7   8   0       76.25       90.04     11.38 o 
  -6   8   0       62.40       73.06      9.58 o 
  -5   8   0       38.86       52.42      5.60 o 
  -4   8   0        0.02       -1.36      1.99 o 
  -2   8   0      250.59      264.61      7.98 o 
  -1   8   0        0.14       -2.39      2.59 o 
   0   8   0       76.48       55.51      7.39 o 
   1   8   0       68.51       56.50      7.59 o 
   2   8   0      211.68      231.18     13.39 o 
   3   8   0        2.70       -0.80      3.19 o 
   4   8   0       52.54       65.68      8.58 o 
   5   8   0      199.54      188.57     12.78 o 
   6   8   0       75.62       61.69      8.78 o 
   7   8   0        5.11        4.19      4.79 o 
  -7   9   0        0.30        2.79      5.39 o 
  -6   9   0       23.51       37.32      7.78 o 
  -5   9   0        3.17        1.86      3.10 o 
  -3   9   0        0.96       -2.59      3.79 o 
  -2   9   0        8.33        2.99      4.19 o 
  -1   9   0        7.36        3.59      4.19 o 
   0   9   0      184.37      197.97     12.79 o 
   1   9   0       46.70       33.54      6.79 o 
   2   9   0       68.64       83.25      9.58 o 
   3   9   0        0.02       -3.59      3.39 o 
   4   9   0        0.16       -4.59      3.19 o 
   5   9   0        0.04        1.00      4.39 o 
   6   9   0       72.66       83.05     10.58 o 
  -4  10   0        0.01       -2.20      3.99 o 
  -3  10   0        0.24       -3.79      3.79 o 
  -2  10   0        3.43        1.40      4.79 o 
  -1  10   0       58.93       47.31      8.38 o 
   0  10   0       19.68       13.17      5.99 o 
   1  10   0        0.24        1.40      3.99 o 
   2  10   0       21.18       26.35      6.99 o 
   3  10   0       54.44       70.07      9.78 o 
   4  10   0        0.59       -2.59      3.79 o 
   5  10   0       22.54       15.57      6.39 o 
  -4  11   0        7.62        6.79      5.59 o 
  -3  11   0        9.98       15.37      6.59 o 
  -2  11   0        9.28        7.18      5.59 o 
  -1  11   0       35.18       43.31      8.58 o 
   0  11   0        1.06       -1.00      4.59 o 
   1  11   0       74.47       68.68     10.18 o 
   2  11   0        6.55        6.59      5.19 o 
   3  11   0        9.17       14.77      6.19 o 
   4  11   0       33.97       34.73      8.38 o 
  -4  12   0        1.39        2.59      6.59 o 
  -3  12   0        9.91        6.39      6.59 o 
  -2  12   0       20.57       17.96      7.58 o 
  -1  12   0        9.17        5.79      5.99 o 
   0  12   0        3.93        4.19      5.79 o 
   1  12   0       17.44        7.78      6.59 o 
   2  12   0       38.42       43.51      9.18 o 
  -2 -12   1       21.25       31.14      8.18 o 
  -1 -12   1        1.51        1.60      5.59 o 
   0 -12   1        4.08        8.98      6.39 o 
   1 -12   1       12.47       13.77      6.99 o 
   2 -12   1        0.00        7.78      6.19 o 
   3 -12   1       11.37       15.97      7.58 o 
   4 -12   1       10.26       12.77      6.99 o 
  -4 -11   1        0.00       -4.79      3.79 o 
  -3 -11   1        6.31        4.99      5.19 o 
  -2 -11   1       17.15       11.98      5.99 o 
  -1 -11   1        0.00        0.60      4.39 o 
   0 -11   1        8.42        6.99      5.59 o 
   1 -11   1        4.09        0.20      4.59 o 
   2 -11   1       11.71        4.99      5.39 o 
   3 -11   1        3.80        7.58      5.79 o 
   4 -11   1        0.05        3.19      5.19 o 
  -5 -10   1       37.24       43.51      8.38 o 
  -4 -10   1        9.20        6.19      4.99 o 
  -3 -10   1        5.30        9.78      5.19 o 
  -2 -10   1        1.89       -1.80      3.99 o 
  -1 -10   1        3.49        7.78      5.19 o 
   0 -10   1        3.83        4.19      4.99 o 
   1 -10   1        2.35       -5.09      3.39 o 
   2 -10   1        6.88       11.38      5.99 o 
   3 -10   1        1.01       -4.19      3.79 o 
   5 -10   1        0.45        0.20      4.79 o 
   7 -10   1        9.17        5.39      6.39 o 
  -6  -9   1       34.50       25.35      6.59 o 
  -5  -9   1       38.04       49.10      8.18 o 
  -4  -9   1        2.39        3.19      4.19 o 
  -3  -9   1       43.68       51.70      7.98 o 
  -2  -9   1       31.58       24.15      5.99 o 
  -1  -9   1        9.97       10.98      4.79 o 
   0  -9   1        0.06       -4.49      2.99 o 
   1  -9   1        7.78        2.79      4.39 o 
   2  -9   1       65.43       45.92      7.59 o 
   3  -9   1       18.05       20.16      4.19 o 
   4  -9   1       47.25       33.94      7.39 o 
   5  -9   1        1.07        0.00      4.59 o 
   6  -9   1        0.01        1.00      3.99 o 
   7  -9   1        1.23        4.39      5.79 o 
  -7  -8   1        0.01       -2.20      3.79 o 
  -6  -8   1       12.59       15.37      5.59 o 
  -5  -8   1      139.04      150.18     11.38 o 
  -4  -8   1       35.83       42.12      6.99 o 
  -3  -8   1        7.37        6.99      4.19 o 
  -2  -8   1       55.33       61.89      7.79 o 
  -1  -8   1       47.57       40.32      6.59 o 
   0  -8   1       58.34       49.71      7.19 o 
   1  -8   1        8.36       10.62      2.23 o 
   2  -8   1       27.03       34.33      4.39 o 
   3  -8   1       38.78       28.93      3.65 o 
   4  -8   1        6.28        6.79      4.79 o 
   5  -8   1       22.64       16.02      3.83 o 
   6  -8   1       86.30       91.56      7.54 o 
   7  -8   1        0.59        8.18      5.59 o 
   8  -8   1       18.74       25.55      7.78 o 
  -8  -7   1       12.29       13.97      5.99 o 
  -7  -7   1       72.92       96.82      9.38 o 
  -6  -7   1        0.27       -3.19      2.99 o 
  -5  -7   1       61.50       56.90      7.59 o 
  -4  -7   1       36.84       36.93      6.19 o 
  -3  -7   1       33.94       28.54      5.39 o 
  -2  -7   1      183.78      191.61      6.13 o 
  -1  -7   1       56.00       55.59      9.38 o 
   0  -7   1       81.12       76.53      3.62 o 
   1  -7   1       47.28       44.32      3.59 o 
   2  -7   1       10.94       15.13      2.41 o 
   3  -7   1       42.18       39.33      6.39 o 
   4  -7   1        6.00        3.54      2.39 o 
   5  -7   1      775.86      805.36     37.67 o 
   6  -7   1        4.97       10.68      3.67 o 
   7  -7   1       92.71      104.02     11.78 o 
   8  -7   1       23.19       38.92      8.98 o 
   9  -7   1       15.01       20.36      8.18 o 
  -8  -6   1       14.32       19.16      5.79 o 
  -7  -6   1       20.86       21.36      5.59 o 
  -6  -6   1       42.62       43.52      6.99 o 
  -5  -6   1        6.85        4.68      2.30 o 
  -4  -6   1        7.18        6.37      2.24 o 
  -3  -6   1       57.98       63.35      3.84 o 
  -2  -6   1      620.47      586.13     11.82 o 
  -1  -6   1      897.40      871.68     15.08 o 
   0  -6   1      275.60      283.38      6.90 o 
   1  -6   1       25.45       34.36      5.99 o 
   2  -6   1        0.09       -1.00      2.20 o 
   3  -6   1       32.56       26.91      7.98 o 
   4  -6   1       11.11       10.15      2.89 o 
   5  -6   1       32.39       34.44      4.30 o 
   6  -6   1       20.76       25.07      4.30 o 
   7  -6   1        5.99       12.77      5.79 o 
   8  -6   1        5.24        2.79      5.19 o 
   9  -6   1       20.74       23.95      8.18 o 
  -8  -5   1        5.14        8.38      4.79 o 
  -7  -5   1       58.04       60.15      5.79 o 
  -6  -5   1        2.10       -0.96      2.01 o 
  -5  -5   1      149.90      153.64      6.57 o 
  -4  -5   1      309.58      310.67      8.80 o 
  -3  -5   1       31.17       32.19      3.01 o 
  -2  -5   1      586.01      599.20     11.56 o 
  -1  -5   1      222.39      232.73      5.72 o 
   0  -5   1       43.97       46.72      2.99 o 
   1  -5   1        1.63        0.37      1.03 o 
   2  -5   1      166.78      155.97      5.75 o 
   3  -5   1     1866.18     1816.24     38.97 o 
   4  -5   1        7.15       11.62      2.53 o 
   5  -5   1       12.45       11.94      2.00 o 
   6  -5   1       67.51       78.08      7.09 o 
   7  -5   1       60.61       68.47      9.58 o 
   8  -5   1        0.37       10.98      6.39 o 
   9  -5   1       10.59       11.97      6.99 o 
  -9  -4   1        1.42        5.99      5.19 o 
  -8  -4   1       40.71       39.92      7.78 o 
  -7  -4   1        0.15        0.99      2.36 o 
  -6  -4   1      209.99      214.52      8.05 o 
  -5  -4   1       88.01       76.78      4.52 o 
  -4  -4   1       17.43       14.03      2.39 o 
  -3  -4   1      328.95      316.61      9.91 o 
  -2  -4   1        3.88        1.50      1.03 o 
  -1  -4   1      188.46      171.06      7.70 o 
   0  -4   1      235.00      225.93      6.40 o 
   1  -4   1      236.53      199.64      5.37 o 
   2  -4   1       67.60       61.45      3.50 o 
   3  -4   1      808.94      804.08     15.47 o 
   4  -4   1       11.06        8.86      2.16 o 
   5  -4   1        0.02        0.07      1.14 o 
   6  -4   1       23.70       22.03      3.64 o 
   7  -4   1        1.74        2.20      4.39 o 
   8  -4   1       72.31       71.87     10.38 o 
   9  -4   1        1.72       -4.99      4.19 o 
  10  -4   1        0.29        0.20      5.39 o 
 -10  -3   1        0.00       -1.80      5.39 o 
  -9  -3   1        0.17        4.19      4.79 o 
  -8  -3   1       52.11       55.49      8.78 o 
  -7  -3   1       78.85       89.23      6.09 o 
  -6  -3   1      208.29      214.05     10.89 o 
  -5  -3   1       47.51       62.60      6.09 o 
  -4  -3   1        7.30        6.28      1.82 o 
  -3  -3   1      132.61      129.97      4.66 o 
  -2  -3   1      953.22      982.47     15.74 o 
  -1  -3   1     2359.97     2266.82     36.36 o 
   0  -3   1      589.64      557.54      9.47 o 
   1  -3   1     5402.94     5404.50    104.70 o 
   2  -3   1      125.27      118.79      4.30 o 
   3  -3   1     1689.17     1628.04     25.60 o 
   4  -3   1       61.43       58.37      2.70 o 
   5  -3   1       18.91       14.98      2.30 o 
   6  -3   1       77.26       79.29      5.37 o 
   7  -3   1        1.54        2.69      2.44 o 
   8  -3   1       46.38       37.53      7.98 o 
   9  -3   1        3.16        2.39      4.99 o 
  10  -3   1        0.67       -1.40      4.99 o 
 -10  -2   1        0.65        8.38      6.39 o 
  -9  -2   1        2.96       -3.39      3.79 o 
  -8  -2   1       23.67       23.95      6.79 o 
  -7  -2   1       19.88       21.07      3.69 o 
  -6  -2   1       10.81       13.52      2.87 o 
  -5  -2   1        5.12        1.54      1.62 o 
  -4  -2   1      988.71     1062.16     18.35 o 
  -3  -2   1     1548.42     1494.01     22.80 o 
  -2  -2   1      436.38      430.12      8.22 o 
  -1  -2   1      691.80      690.93     10.71 o 
   0  -2   1     3666.72     3444.93     46.92 o 
   1  -2   1     3168.94     3160.48     42.18 o 
   2  -2   1       77.23       67.54      2.97 o 
   3  -2   1      122.69      118.81      3.13 o 
   4  -2   1      867.89      914.59     12.66 o 
   5  -2   1      141.02      138.20      3.90 o 
   6  -2   1       21.24       16.55      2.97 o 
   7  -2   1       57.38       68.04      5.74 o 
   8  -2   1       24.99       24.55      6.79 o 
   9  -2   1        0.06       -2.59      4.79 o 
  10  -2   1        0.42       -0.60      4.79 o 
 -10  -1   1        0.02        2.00      4.99 o 
  -9  -1   1        3.70        0.20      4.79 o 
  -8  -1   1       10.70       13.97      5.79 o 
  -7  -1   1        2.77        0.98      2.24 o 
  -6  -1   1       51.36       44.70      5.39 o 
  -5  -1   1      149.97      144.95      5.66 o 
  -4  -1   1       18.06       11.11      1.87 o 
  -3  -1   1     2780.92     2778.45     38.54 o 
  -2  -1   1    17969.95    19048.58    651.70 o 
  -1  -1   1       91.00       97.52      4.30 o 
   0  -1   1      273.67      243.96      4.21 o 
   1  -1   1     3130.89     2901.30     67.37 o 
   2  -1   1     1294.66     1235.17     18.60 o 
   3  -1   1      121.09      124.83      4.44 o 
   4  -1   1       51.75       53.05      3.69 o 
   5  -1   1       21.46       20.69      2.81 o 
   6  -1   1      180.34      184.54      7.33 o 
   7  -1   1        6.88        5.86      2.62 o 
   8  -1   1       56.81       69.67      9.78 o 
   9  -1   1       32.59       38.12      8.58 o 
  10  -1   1        1.94        0.40      5.79 o 
 -10   0   1       15.62       15.37      7.19 o 
  -9   0   1       13.31       14.17      6.79 o 
  -8   0   1      114.50      122.21     10.78 o 
  -7   0   1       49.82       59.29      8.38 o 
  -6   0   1        8.72        8.72      2.39 o 
  -5   0   1      564.26      605.62     15.53 o 
  -4   0   1     1622.48     1684.24     25.90 o 
  -3   0   1     2914.33     2768.80     30.80 o 
  -2   0   1     2047.77     1888.29     21.05 o 
  -1   0   1       80.17       81.93      2.19 o 
   1   0   1     2497.60     2336.09     31.03 o 
   2   0   1      174.35      160.25      4.25 o 
   3   0   1      585.94      580.67     11.09 o 
   4   0   1      110.01      106.89      5.19 o 
   5   0   1      200.94      230.74      7.54 o 
   6   0   1      436.54      478.30     12.43 o 
   7   0   1        6.17       12.35      3.12 o 
   8   0   1        8.39        6.39      4.99 o 
   9   0   1        8.22        1.00      4.39 o 
  10   0   1        2.55        1.60      4.99 o 
 -10   1   1       14.27       14.37      6.99 o 
  -9   1   1       10.40        4.99      5.59 o 
  -8   1   1       68.10       45.92      8.19 o 
  -7   1   1        0.15        1.40      3.39 o 
  -6   1   1      107.89      109.72      7.89 o 
  -5   1   1      218.41      221.01      5.25 o 
  -4   1   1      100.64       94.75      3.08 o 
  -3   1   1      988.45      919.98     12.01 o 
  -2   1   1    24411.76    25705.69    668.80 o 
  -1   1   1     2936.63     2808.22     36.36 o 
   0   1   1       19.47       21.57      1.60 o 
   1   1   1     2139.67     1961.40     38.99 o 
   2   1   1      330.96      302.25      6.30 o 
   3   1   1      156.03      165.38      5.02 o 
   4   1   1      219.11      239.70     18.80 o 
   5   1   1      171.44      193.29     11.29 o 
   6   1   1        9.04        8.44      2.59 o 
   7   1   1      115.55      110.42      6.41 o 
   8   1   1       75.50       80.28      6.56 o 
   9   1   1        6.79        6.99      4.79 o 
  10   1   1       10.63       10.78      6.19 o 
 -10   2   1        1.73        4.39      5.79 o 
  -9   2   1       10.96       12.77      6.59 o 
  -8   2   1        3.88       -3.59      3.39 o 
  -7   2   1        0.57       -3.59      2.39 o 
  -6   2   1       16.96       24.70      2.36 o 
  -5   2   1      102.74      106.00      3.72 o 
  -4   2   1     1433.68     1469.42     18.73 o 
  -3   2   1      796.09      792.42     11.05 o 
  -2   2   1     2047.45     2042.61     23.31 o 
  -1   2   1      142.79      135.26      4.60 o 
   0   2   1     1487.30     1432.23     29.80 o 
   1   2   1      183.19      170.97      6.61 o 
   2   2   1     1555.88     1509.85     22.00 o 
   3   2   1      217.68      245.97      6.41 o 
   4   2   1       21.26       19.57      2.47 o 
   5   2   1        0.80        1.40      1.55 o 
   6   2   1      121.61      116.77      5.86 o 
   7   2   1       57.76       57.16      5.36 o 
   8   2   1       66.99       67.61      6.49 o 
   9   2   1       22.07       22.15      6.79 o 
  10   2   1       26.88       22.15      7.38 o 
 -10   3   1       40.15       35.13      9.18 o 
  -9   3   1        0.20        5.79      5.79 o 
  -8   3   1        2.68        3.99      4.99 o 
  -7   3   1       27.72       20.56      6.19 o 
  -6   3   1       78.09       82.22      4.72 o 
  -5   3   1       64.36       72.50      3.36 o 
  -4   3   1        0.13        0.07      1.02 o 
  -3   3   1      104.72      104.85      3.41 o 
  -2   3   1     3267.11     3190.01     74.15 o 
  -1   3   1      800.11      724.11     11.78 o 
   0   3   1      124.72      105.76      5.40 o 
   1   3   1      760.55      693.28     18.14 o 
   2   3   1        0.01        0.52      1.20 o 
   3   3   1      626.66      659.43     12.40 o 
   4   3   1       69.08       63.04      5.09 o 
   5   3   1      210.81      227.78      7.69 o 
   6   3   1      143.18      151.65      6.85 o 
   7   3   1      259.28      257.27      9.61 o 
   8   3   1       56.53       50.24      5.48 o 
   9   3   1       12.71        9.58      5.39 o 
 -10   4   1        3.95        6.39      6.99 o 
  -9   4   1        4.99       14.17      7.18 o 
  -8   4   1        3.06       -0.20      4.59 o 
  -7   4   1      138.05      139.20     11.18 o 
  -6   4   1       21.53       19.73      4.39 o 
  -5   4   1        2.33        1.25      1.28 o 
  -4   4   1        0.00       -0.67      1.12 o 
  -3   4   1      177.97      188.99      7.20 o 
  -2   4   1      261.73      260.48      6.75 o 
  -1   4   1      691.37      673.15     11.67 o 
   0   4   1       79.12       41.15      2.00 o 
   1   4   1      725.79      764.82     20.81 o 
   2   4   1      205.96      187.89      4.96 o 
   3   4   1     1022.82     1119.75     18.73 o 
   4   4   1        2.51        1.26      2.79 o 
   5   4   1      101.77      106.36      6.29 o 
   6   4   1       66.37       69.66      5.36 o 
   7   4   1        3.95        5.16      2.87 o 
   8   4   1       19.52       19.16      5.79 o 
  -9   5   1       18.48       31.73      8.98 o 
  -8   5   1        6.24        7.38      5.59 o 
  -7   5   1      178.19      173.18     12.58 o 
  -6   5   1      205.63      206.79      7.87 o 
  -5   5   1        5.45        4.47      1.76 o 
  -4   5   1      358.52      352.56     14.30 o 
  -3   5   1      658.64      682.09     13.96 o 
  -2   5   1      326.42      316.18     10.41 o 
  -1   5   1        5.13        9.78      2.99 o 
   0   5   1      227.11      203.47      5.70 o 
   1   5   1      123.24      135.57      5.39 o 
   2   5   1      365.97      350.64      8.61 o 
   3   5   1      192.98      195.09      6.06 o 
   4   5   1        8.71        7.82      2.10 o 
   5   5   1      197.13      181.02     10.79 o 
   6   5   1       14.96       15.17      4.79 o 
   7   5   1        0.18        0.20      3.79 o 
   8   5   1      100.38      105.42     10.38 o 
   9   5   1        2.40        4.99      5.39 o 
  -9   6   1        1.62       -0.40      5.59 o 
  -8   6   1        1.49       -0.80      4.19 o 
  -7   6   1       23.04       21.36      6.79 o 
  -6   6   1      289.54      299.16     12.89 o 
  -5   6   1       12.80       11.70      2.37 o 
  -4   6   1      442.96      465.97     12.03 o 
  -3   6   1        6.10        9.00      2.89 o 
  -2   6   1        2.44        5.43      1.90 o 
  -1   6   1      130.89      148.30      4.72 o 
   0   6   1       50.48       46.00      5.09 o 
   1   6   1       90.55      111.98      3.55 o 
   2   6   1      110.97      107.85      7.99 o 
   3   6   1       52.15       48.11      6.39 o 
   4   6   1        3.75       11.18      4.19 o 
   5   6   1       85.91       77.87      8.59 o 
   6   6   1      128.78      106.64      9.59 o 
   7   6   1       37.15       32.34      6.79 o 
   8   6   1       58.53       79.05     10.18 o 
  -9   7   1       19.04       24.15      8.78 o 
  -8   7   1       11.41        4.99      6.19 o 
  -7   7   1       42.84       39.32      8.18 o 
  -6   7   1      105.50      103.03      9.58 o 
  -5   7   1       33.14       31.31      3.34 o 
  -4   7   1       30.14       31.88      4.02 o 
  -3   7   1      113.49      108.84      7.19 o 
  -2   7   1      123.86      124.23      8.79 o 
  -1   7   1        0.60       -2.79      2.00 o 
   0   7   1       26.67       34.53      5.59 o 
   1   7   1      175.49      181.01     10.79 o 
   2   7   1       32.04       43.91      6.39 o 
   3   7   1        0.25       -2.59      2.20 o 
   4   7   1       32.14       32.74      6.19 o 
   5   7   1      116.46      120.21     10.18 o 
   6   7   1        4.01        5.79      4.59 o 
   7   7   1       24.83       32.53      7.19 o 
   8   7   1        0.93       -2.00      4.39 o 
  -8   8   1        5.26        8.18      6.59 o 
  -7   8   1       27.52       37.12      8.18 o 
  -6   8   1       85.15       81.86      9.98 o 
  -5   8   1      178.03      177.77     11.39 o 
  -4   8   1       28.89       26.35      5.19 o 
  -3   8   1        1.13       -0.40      3.19 o 
  -2   8   1       60.84       69.28      7.99 o 
  -1   8   1        3.02        5.39      3.79 o 
   0   8   1        6.63        4.19      3.79 o 
   1   8   1        4.90        5.19      3.99 o 
   2   8   1       23.65       23.75      5.79 o 
   3   8   1        6.91        6.99      4.39 o 
   4   8   1        2.95        1.00      3.79 o 
   5   8   1       86.86      117.00     10.58 o 
   6   8   1       30.66       25.75      6.79 o 
   7   8   1        2.62       -2.39      3.79 o 
  -7   9   1        1.29        3.99      5.79 o 
  -6   9   1       51.41       42.92      8.18 o 
  -4   9   1        0.00       -1.00      3.99 o 
  -3   9   1        1.58        2.59      4.39 o 
  -2   9   1       16.63       20.76      5.79 o 
  -1   9   1       11.15       19.16      5.79 o 
   0   9   1       13.05       17.76      5.59 o 
   1   9   1        0.07        2.20      3.99 o 
   2   9   1        2.77        6.39      4.59 o 
   3   9   1       51.23       68.07      8.98 o 
   4   9   1        7.85        7.58      4.99 o 
   5   9   1       20.73       10.98      5.59 o 
   6   9   1        1.79        0.00      4.59 o 
  -4  10   1        9.76       17.16      6.19 o 
  -3  10   1        7.93       10.78      5.59 o 
  -2  10   1        5.51        2.99      4.59 o 
  -1  10   1       10.04        2.79      4.59 o 
   0  10   1       59.93       63.48      9.18 o 
   1  10   1        5.45       13.57      5.99 o 
   2  10   1        0.00        0.00      3.99 o 
   3  10   1       99.00      102.82     11.58 o 
   4  10   1        5.14        2.00      4.59 o 
   5  10   1       13.38        6.19      5.39 o 
  -4  11   1        4.63        8.98      5.79 o 
  -3  11   1       74.27       80.65     10.38 o 
  -2  11   1       97.80       96.04     11.38 o 
  -1  11   1       29.98       34.93      7.98 o 
   0  11   1       73.93       88.64     11.18 o 
   1  11   1        6.24        4.19      5.39 o 
   2  11   1      121.16      133.78     12.58 o 
   3  11   1       15.85       19.96      6.99 o 
   4  11   1       14.86        9.78      6.19 o 
  -3  12   1        5.47       11.18      6.19 o 
  -2  12   1        0.00        1.00      5.19 o 
  -1  12   1       73.47       97.02     12.38 o 
   0  12   1       19.74       18.56      7.58 o 
   1  12   1        3.11        4.59      5.79 o 
   2  12   1        0.02       -2.99      5.19 o 
  -3 -12   2        4.81        1.60      5.19 o 
  -2 -12   2        0.22        0.20      4.99 o 
  -1 -12   2        5.04        8.58      5.99 o 
   0 -12   2        0.03        2.39      5.19 o 
   1 -12   2       11.69        9.18      5.99 o 
   2 -12   2        8.13       21.95      7.78 o 
   3 -12   2        0.79        2.39      5.59 o 
   4 -12   2        0.10       -4.59      4.39 o 
  -4 -11   2        2.98       13.77      6.19 o 
  -3 -11   2        7.34        2.59      4.99 o 
  -2 -11   2        0.04       -0.60      4.19 o 
  -1 -11   2       25.53       29.34      7.78 o 
   0 -11   2       33.51       42.12      8.58 o 
   1 -11   2       45.18       38.13      8.38 o 
   2 -11   2       10.03       16.57      6.79 o 
   3 -11   2        0.08       -0.20      4.99 o 
   5 -11   2        0.88        0.60      5.59 o 
  -6 -10   2        4.24        1.20      4.99 o 
  -5 -10   2        0.03       -4.99      3.99 o 
  -4 -10   2        0.15       -2.20      3.99 o 
  -3 -10   2       53.58       45.11      8.38 o 
  -2 -10   2      176.17      176.57     13.38 o 
  -1 -10   2      119.54      133.59     11.78 o 
   0 -10   2        0.16       -1.60      4.19 o 
   1 -10   2        0.25        2.99      4.79 o 
   2 -10   2       64.97       61.09      9.38 o 
   4 -10   2        9.61       13.17      6.59 o 
   5 -10   2        0.19        1.88      3.26 o 
   6 -10   2      140.75      159.15     14.58 o 
  -6  -9   2        6.95       15.57      5.99 o 
  -5  -9   2       52.59       59.49      8.78 o 
  -4  -9   2        1.26        4.79      4.59 o 
  -3  -9   2       32.16       51.70      8.18 o 
  -2  -9   2        4.25        9.18      4.79 o 
  -1  -9   2       17.22       16.97      5.79 o 
   0  -9   2        5.66        3.39      4.59 o 
   1  -9   2       28.42       28.74      6.99 o 
   2  -9   2        4.59        3.39      2.59 o 
   3  -9   2      103.42      106.37      6.29 o 
   4  -9   2        0.19        1.48      2.99 o 
   5  -9   2        1.54       -1.60      4.19 o 
   6  -9   2        3.88        7.51      3.94 o 
   7  -9   2      111.45      140.56     14.38 o 
  -7  -8   2        1.45        1.80      4.39 o 
  -6  -8   2        2.94        5.79      4.59 o 
  -5  -8   2       83.80       98.83     10.18 o 
  -4  -8   2        6.57        3.79      4.19 o 
  -3  -8   2       90.12       58.50      7.79 o 
  -2  -8   2        1.63        2.99      3.39 o 
  -1  -8   2       41.90       48.05      3.99 o 
   0  -8   2        0.16       -0.65      1.80 o 
   1  -8   2       28.95       27.55      3.79 o 
   2  -8   2       20.72       15.30      2.90 o 
   3  -8   2        0.84       -0.92      2.01 o 
   4  -8   2       13.93       12.77      5.19 o 
   5  -8   2       56.11       78.49     13.97 o 
   6  -8   2      222.28      253.46     12.79 o 
   7  -8   2      308.29      364.11     19.18 o 
   8  -8   2        5.01        0.60      5.39 o 
  -7  -7   2        0.65        1.60      3.79 o 
  -6  -7   2        7.28       -3.19      3.39 o 
  -5  -7   2       21.81       18.96      5.39 o 
  -4  -7   2       11.10       14.97      4.59 o 
  -3  -7   2      440.69      469.28     13.31 o 
  -2  -7   2       59.05       64.18      3.75 o 
  -1  -7   2       16.47       14.48      2.23 o 
   0  -7   2        0.45        0.83      2.39 o 
   1  -7   2        2.25        1.43      1.39 o 
   2  -7   2        1.28        1.67      1.72 o 
   3  -7   2        0.97        6.59      3.99 o 
   4  -7   2      427.61      453.77     32.91 o 
   5  -7   2       60.62       86.93      8.38 o 
   6  -7   2       27.56       32.13      5.01 o 
   7  -7   2       22.98       21.96      6.99 o 
   8  -7   2       43.92       36.73      8.78 o 
   9  -7   2       42.09       52.50     10.78 o 
  -7  -6   2       26.69       29.54      6.19 o 
  -6  -6   2       65.52       61.10      5.29 o 
  -5  -6   2      152.52      154.40      6.76 o 
  -4  -6   2      100.74       94.75      4.98 o 
  -3  -6   2       30.15       38.36      5.39 o 
  -2  -6   2       26.68       34.40      4.49 o 
  -1  -6   2       16.50       18.20      2.21 o 
   0  -6   2      370.80      404.29     11.21 o 
   1  -6   2       79.52       71.19      3.75 o 
   2  -6   2        1.52        4.50      1.69 o 
   3  -6   2       78.64       78.72      4.94 o 
   4  -6   2      167.12      156.48      7.79 o 
   5  -6   2       16.85       23.44      3.94 o 
   6  -6   2        3.52        2.59      2.78 o 
   7  -6   2       58.19       65.06      6.55 o 
   8  -6   2       27.49       28.54      7.98 o 
   9  -6   2       14.11       17.56      7.78 o 
  -8  -5   2        3.52        0.80      4.19 o 
  -7  -5   2       17.17       18.32      3.74 o 
  -6  -5   2        2.96        7.17      2.61 o 
  -5  -5   2        0.10        0.00      2.49 o 
  -4  -5   2      132.51      161.09      6.20 o 
  -3  -5   2      130.09      141.92      5.42 o 
  -2  -5   2       25.69       27.33      3.29 o 
  -1  -5   2      952.24      942.32     15.81 o 
   0  -5   2      918.99      925.86     20.12 o 
   1  -5   2        2.95        3.10      1.30 o 
   2  -5   2        5.07       10.58      3.39 o 
   3  -5   2      431.72      427.87     10.98 o 
   4  -5   2       96.68       88.54      5.14 o 
   5  -5   2       11.64       14.17      3.17 o 
   6  -5   2       36.04       48.70      7.78 o 
   7  -5   2       94.03      107.66      8.19 o 
   8  -5   2       11.55       12.97      6.59 o 
   9  -5   2        1.64       -1.20      5.19 o 
  -9  -4   2        2.94        6.99      5.19 o 
  -8  -4   2        4.15       -1.00      3.39 o 
  -7  -4   2        2.30        3.43      2.66 o 
  -6  -4   2       59.65       54.79      8.78 o 
  -5  -4   2      195.88      211.85      7.42 o 
  -4  -4   2       71.60       79.33      4.30 o 
  -3  -4   2       15.03       14.30      2.18 o 
  -2  -4   2      183.10      167.44      5.14 o 
  -1  -4   2      404.38      403.16      8.13 o 
   0  -4   2     1502.35     1471.44     24.35 o 
   1  -4   2        8.16        8.21      1.54 o 
   2  -4   2      109.25      114.09      4.69 o 
   3  -4   2      290.61      320.41      8.80 o 
   4  -4   2       97.56      103.14      5.39 o 
   5  -4   2       43.07       34.84      3.86 o 
   6  -4   2      466.94      431.94     12.73 o 
   7  -4   2      115.89      118.85      6.91 o 
   8  -4   2       69.18       84.05     10.58 o 
   9  -4   2        4.65        7.58      5.79 o 
  10  -4   2        5.73        5.39      6.39 o 
 -10  -3   2        0.25        2.59      5.19 o 
  -9  -3   2       27.11       44.11      9.18 o 
  -8  -3   2        1.72        1.60      4.39 o 
  -7  -3   2       46.33       45.71      7.79 o 
  -6  -3   2      356.59      350.64     21.30 o 
  -5  -3   2        4.01        2.10      1.69 o 
  -4  -3   2      533.52      560.69     11.90 o 
  -3  -3   2      840.85      830.12     14.78 o 
  -2  -3   2     1107.82     1069.97     16.94 o 
  -1  -3   2      266.99      255.35      7.21 o 
   0  -3   2     8718.48     8629.69    155.06 o 
   1  -3   2      915.29      837.30     36.17 o 
   2  -3   2       66.72       74.20      5.29 o 
   3  -3   2     1890.92     1859.28     28.91 o 
   4  -3   2       15.15       21.20      1.75 o 
   5  -3   2      496.98      484.27     12.39 o 
   6  -3   2        2.68        4.51      3.49 o 
   7  -3   2       17.86       18.61      3.86 o 
   8  -3   2        0.77        3.39      4.39 o 
   9  -3   2        3.39        6.19      5.39 o 
  10  -3   2        0.07       -6.29      4.19 o 
 -10  -2   2       10.65       10.58      6.59 o 
  -9  -2   2        4.42       12.77      6.59 o 
  -8  -2   2       90.42       83.86     10.18 o 
  -7  -2   2      144.77      129.62     10.39 o 
  -6  -2   2      134.83      146.58      6.24 o 
  -5  -2   2      534.68      536.42     11.98 o 
  -4  -2   2      282.03      278.20      7.38 o 
  -3  -2   2      700.44      651.18     11.93 o 
  -2  -2   2        1.50        1.30      0.99 o 
  -1  -2   2      775.74      740.74     11.72 o 
   0  -2   2    23300.44    25244.01   1133.11 o 
   1  -2   2    13458.63    14250.74    437.33 o 
   2  -2   2     1862.47     1770.97     26.21 o 
   3  -2   2      769.90      759.20     23.84 o 
   4  -2   2      368.46      382.62      9.77 o 
   5  -2   2      126.65      137.11      9.69 o 
   6  -2   2      419.94      434.76     12.23 o 
   7  -2   2       32.65       32.61      4.35 o 
   8  -2   2      124.87      117.17      7.26 o 
   9  -2   2        0.09        2.59      4.79 o 
  10  -2   2        2.94       11.38      6.99 o 
 -10  -1   2        3.77        5.19      5.99 o 
  -9  -1   2        5.10        2.59      4.99 o 
  -8  -1   2        0.02       -1.40      3.79 o 
  -7  -1   2       97.30      102.63      9.19 o 
  -6  -1   2       15.17       16.65      2.77 o 
  -5  -1   2      123.45      138.50     10.49 o 
  -4  -1   2     1535.71     1586.16     24.56 o 
  -3  -1   2     1100.78     1076.39     25.96 o 
  -2  -1   2    11256.69    11463.19    145.47 o 
  -1  -1   2      624.48      574.95      9.01 o 
   0  -1   2     1930.25     1837.76     24.79 o 
   1  -1   2      508.07      410.74     11.10 o 
   2  -1   2        0.29       -0.36      0.66 o 
   3  -1   2       90.48       99.77      4.17 o 
   4  -1   2      845.41      856.54     16.28 o 
   5  -1   2       44.18       67.45      4.79 o 
   6  -1   2      211.82      222.64      8.34 o 
   7  -1   2       49.35       57.63      7.69 o 
   8  -1   2       75.87       76.58      6.51 o 
   9  -1   2       57.81       60.49      9.98 o 
  10  -1   2        0.24        2.39      5.79 o 
 -10   0   2        4.68        3.99      5.79 o 
  -9   0   2        3.33        3.39      5.39 o 
  -8   0   2       25.48       31.14      7.39 o 
  -7   0   2        0.45       -1.40      3.19 o 
  -6   0   2       24.48       36.73      6.19 o 
  -5   0   2       23.67       30.17      2.81 o 
  -4   0   2     1902.38     1835.26     22.18 o 
  -3   0   2      257.59      264.27      4.78 o 
  -2   0   2     1733.95     1547.78     21.97 o 
  -1   0   2      941.44      893.22     18.56 o 
   0   0   2     1939.52     1878.50     20.26 o 
   1   0   2       91.74       85.53      2.59 o 
   2   0   2       43.69       39.01      2.25 o 
   3   0   2      153.28      157.42      5.08 o 
   4   0   2     2009.30     2103.01     32.22 o 
   5   0   2       45.51       54.21      6.69 o 
   6   0   2       51.27       54.83      8.19 o 
   7   0   2        5.07        3.02      2.61 o 
   8   0   2        3.54        2.56      2.75 o 
   9   0   2        2.52       -1.00      4.39 o 
  10   0   2        1.49       -5.99      3.99 o 
 -10   1   2       21.80       31.93      8.78 o 
  -9   1   2       19.21       16.57      6.99 o 
  -8   1   2      139.15      136.40     11.58 o 
  -7   1   2       26.76       34.33      6.79 o 
  -6   1   2      268.62      268.10      8.16 o 
  -5   1   2      226.92      233.10      5.45 o 
  -4   1   2      430.51      469.04      7.78 o 
  -3   1   2      339.36      341.39      5.70 o 
  -2   1   2     4485.13     4303.10     56.02 o 
  -1   1   2     3623.18     3497.73     45.25 o 
   0   1   2      302.40      264.26      7.03 o 
   1   1   2        1.57       -0.72      0.48 o 
   2   1   2      151.12      147.15      4.18 o 
   3   1   2      388.51      392.38      8.61 o 
   4   1   2      150.59      173.79      5.99 o 
   5   1   2       41.48       35.45      3.46 o 
   6   1   2      151.68      142.92      6.64 o 
   7   1   2       11.05       16.62      4.79 o 
   8   1   2       36.87       32.86      4.87 o 
   9   1   2       57.80       42.52      7.98 o 
  10   1   2        4.25        5.39      5.79 o 
 -10   2   2        4.73        7.58      5.99 o 
  -9   2   2        0.99        2.20      4.99 o 
  -8   2   2       40.38       32.34      7.59 o 
  -7   2   2      122.04      116.03     10.18 o 
  -6   2   2        0.01       -1.12      1.60 o 
  -5   2   2      314.59      323.71      6.75 o 
  -4   2   2      508.95      483.79      9.05 o 
  -3   2   2     2026.63     1958.30     23.13 o 
  -2   2   2     1709.04     1723.30     24.88 o 
  -1   2   2     2900.73     2792.56     47.75 o 
   0   2   2      454.23      464.52     12.07 o 
   1   2   2       70.82       60.13      4.00 o 
   2   2   2       15.24       21.27      1.77 o 
   3   2   2       37.61       29.62      4.29 o 
   4   2   2      392.56      425.72     10.09 o 
   5   2   2      367.63      381.21     23.21 o 
   6   2   2      123.72      132.00      6.42 o 
   7   2   2       60.17       69.43      5.85 o 
   8   2   2       19.82       16.01      3.83 o 
   9   2   2        0.06        2.39      4.79 o 
  10   2   2        0.05        5.19      5.99 o 
  -9   3   2        5.39        7.98      5.79 o 
  -8   3   2        2.65        0.20      4.39 o 
  -7   3   2       75.28       75.47      9.78 o 
  -6   3   2        1.43        1.39      1.84 o 
  -5   3   2       93.14       94.36      4.35 o 
  -4   3   2       67.70       72.58      3.07 o 
  -3   3   2      727.93      758.28     11.16 o 
  -2   3   2      116.63      106.71      5.40 o 
  -1   3   2      163.52      146.13      9.00 o 
   0   3   2      301.21      311.73     10.22 o 
   1   3   2      538.58      588.66     16.47 o 
   2   3   2      246.80      259.76      6.60 o 
   3   3   2      607.94      618.78     11.81 o 
   4   3   2      223.49      215.70      7.00 o 
   5   3   2        7.37       13.82      2.61 o 
   6   3   2       29.19       27.71      3.99 o 
   7   3   2       79.42       79.26      9.48 o 
   8   3   2       34.50       26.56      4.51 o 
   9   3   2       17.89        8.98      5.59 o 
 -10   4   2        6.40       10.18      7.18 o 
  -9   4   2        0.22        3.99      5.79 o 
  -8   4   2       16.68       22.35      7.19 o 
  -7   4   2        1.01        0.20      4.19 o 
  -6   4   2       20.13       27.38      5.59 o 
  -5   4   2      175.92      188.90      8.49 o 
  -4   4   2      653.44      675.60     11.17 o 
  -3   4   2       21.28       16.38      2.17 o 
  -2   4   2      294.08      286.32      6.99 o 
  -1   4   2     1376.12     1338.93     22.56 o 
   0   4   2      163.73      180.31      8.20 o 
   1   4   2      673.33      727.14     20.29 o 
   2   4   2      165.56      172.05      4.50 o 
   3   4   2      593.03      611.41     13.13 o 
   4   4   2        6.08        7.42      1.92 o 
   5   4   2      228.40      208.55      7.39 o 
   6   4   2        4.04        3.53      2.59 o 
   7   4   2       35.69       33.33      6.79 o 
   8   4   2       18.38       28.74      6.99 o 
   9   4   2       12.39       29.74      7.78 o 
  -9   5   2        3.42       -2.39      5.19 o 
  -8   5   2       91.83       66.68     10.18 o 
  -7   5   2       32.60       35.93      7.58 o 
  -6   5   2       46.49       45.06      6.99 o 
  -5   5   2       21.14       24.14      3.35 o 
  -4   5   2      100.82       95.55      4.02 o 
  -3   5   2     1433.55     1440.48     32.87 o 
  -2   5   2      582.08      640.31     12.36 o 
  -1   5   2       67.88       80.58      3.79 o 
   0   5   2       58.29       59.26      2.02 o 
   1   5   2       75.76       60.91      5.59 o 
   2   5   2     1086.99     1164.90     18.18 o 
   3   5   2        0.55       -0.20      2.20 o 
   4   5   2        5.34       14.17      4.19 o 
   5   5   2      199.90      222.77     12.39 o 
   6   5   2       64.80       47.91      7.19 o 
   7   5   2       12.83       10.78      4.99 o 
   8   5   2        0.56        2.00      4.59 o 
   9   5   2        0.49        0.60      4.79 o 
  -9   6   2        0.72        5.59      6.79 o 
  -8   6   2        1.99        4.79      5.59 o 
  -7   6   2        9.74       16.17      6.19 o 
  -6   6   2       60.98       58.06      5.13 o 
  -5   6   2        0.25       -1.84      2.20 o 
  -4   6   2       25.10       29.94      5.19 o 
  -3   6   2        7.77        5.85      2.04 o 
  -2   6   2       79.22       75.01      3.92 o 
  -1   6   2       38.18       60.69      5.59 o 
   0   6   2      142.68      137.05      8.59 o 
   1   6   2      392.58      420.26     16.01 o 
   2   6   2      359.38      371.69     15.40 o 
   3   6   2       13.36       16.57      4.59 o 
   4   6   2       68.01       83.25      7.99 o 
   5   6   2      765.13      804.47     27.05 o 
   6   6   2      724.49      703.53     26.03 o 
   7   6   2        1.93       -1.40      3.59 o 
   8   6   2        0.21        3.99      4.99 o 
  -8   7   2        6.22        7.98      6.19 o 
  -7   7   2        1.66       -1.00      3.99 o 
  -6   7   2       50.66       61.23      8.88 o 
  -5   7   2       10.37       16.36      4.19 o 
  -4   7   2        0.92       -0.92      1.82 o 
  -3   7   2        9.66        7.86      2.24 o 
  -2   7   2       70.30       65.49      6.39 o 
  -1   7   2       27.58       21.16      4.59 o 
   0   7   2       63.72       70.08      6.79 o 
   1   7   2      149.67      152.81      9.99 o 
   2   7   2        0.00        0.00      2.79 o 
   3   7   2       44.34       36.33      6.39 o 
   4   7   2       91.15       92.85      8.99 o 
   5   7   2       11.05       18.76      5.59 o 
   6   7   2      116.39       97.84     10.58 o 
   7   7   2       96.55       81.26     10.18 o 
   8   7   2        0.09        4.19      4.99 o 
  -8   8   2        0.03       -2.99      4.99 o 
  -7   8   2       25.51       34.33      8.38 o 
  -6   8   2        3.10        4.40      3.29 o 
  -5   8   2       37.66       33.47      4.44 o 
  -4   8   2        1.79       -1.80      3.79 o 
  -3   8   2        1.01        3.19      3.79 o 
  -2   8   2        0.80       -0.20      2.79 o 
  -1   8   2       17.86       19.16      4.99 o 
   0   8   2        0.21        0.80      3.19 o 
   1   8   2       87.98       61.30      7.79 o 
   2   8   2        6.40        9.38      4.59 o 
   3   8   2       12.15       15.17      5.39 o 
   4   8   2      237.19      232.17     14.39 o 
   5   8   2        1.34       -2.39      3.79 o 
   6   8   2       60.95       76.26      9.98 o 
   7   8   2        0.09        5.79      5.19 o 
  -6   9   2       72.06       68.47      8.58 o 
  -4   9   2       10.15       17.76      5.59 o 
  -3   9   2       24.73        7.19      4.79 o 
  -2   9   2        1.43        0.20      3.99 o 
  -1   9   2        4.65        8.58      4.79 o 
   0   9   2       13.90       14.37      5.39 o 
   1   9   2        0.49        3.39      3.99 o 
   2   9   2      125.28      137.19     11.18 o 
   3   9   2       96.60      101.23     10.98 o 
   4   9   2        8.59        6.39      4.99 o 
   5   9   2        0.11       -3.39      3.99 o 
   6   9   2       44.36       43.71      8.58 o 
  -3  10   2        4.44        4.39      4.39 o 
  -2  10   2       66.23       54.10      8.38 o 
  -1  10   2      108.95      126.79     10.98 o 
   0  10   2        0.00       -1.60      3.99 o 
   1  10   2      156.95      153.58     12.38 o 
   2  10   2        4.85        5.39      4.79 o 
   3  10   2       41.62       29.34      7.39 o 
   4  10   2       34.04       42.51      8.58 o 
   5  10   2        0.73        0.60      4.59 o 
  -3  11   2       21.89       27.14      6.99 o 
  -2  11   2      197.06      188.16     13.78 o 
  -1  11   2       95.34      106.62     11.78 o 
   0  11   2        5.02       -2.99      4.59 o 
   1  11   2        0.36        0.40      4.59 o 
   2  11   2      105.01      111.21     12.58 o 
   3  11   2        0.23       -5.99      3.99 o 
   4  11   2        7.40        4.79      5.59 o 
  -3  12   2       44.53       42.52      8.98 o 
  -2  12   2        1.44        2.99      5.39 o 
  -1  12   2       96.20       69.28     10.38 o 
   0  12   2       30.85       39.32      8.78 o 
   1  12   2        1.05        2.79      5.19 o 
  -2 -12   3        6.03       -2.00      4.79 o 
  -1 -12   3        4.46       12.77      6.79 o 
   0 -12   3       15.69       22.75      7.78 o 
   1 -12   3        6.30        3.99      5.79 o 
   2 -12   3        0.46        1.20      5.39 o 
   3 -12   3        2.56        9.98      6.59 o 
  -4 -11   3        0.01       -5.39      3.59 o 
  -3 -11   3       17.40       12.37      6.19 o 
  -2 -11   3        0.03       -4.59      4.19 o 
  -1 -11   3       66.77       79.65     10.98 o 
   0 -11   3       18.82       18.76      6.99 o 
   1 -11   3        0.13        5.79      5.39 o 
   2 -11   3        0.81        4.19      5.19 o 
   4 -11   3        0.56       -1.20      5.19 o 
   5 -11   3        8.66        6.59      6.59 o 
  -5 -10   3       24.69       14.97      5.99 o 
  -4 -10   3        7.82       11.38      5.59 o 
  -3 -10   3        0.20        2.39      4.59 o 
  -2 -10   3       36.60       64.27      9.38 o 
  -1 -10   3       61.24       63.28      9.38 o 
   0 -10   3       17.17       27.54      7.19 o 
   1 -10   3       14.28       18.36      6.39 o 
   3 -10   3       45.39       34.91     13.27 o 
   4 -10   3        1.68        1.31      2.87 o 
   5 -10   3       42.68       39.27     13.07 o 
   6 -10   3       24.50       20.33      6.29 o 
  -6  -9   3        6.62        2.79      4.39 o 
  -5  -9   3        7.70        8.18      4.99 o 
  -4  -9   3       63.65       72.07      9.18 o 
  -3  -9   3       29.62       40.72      7.39 o 
  -2  -9   3       50.56       58.49      8.38 o 
  -1  -9   3       76.28       84.25      9.98 o 
   0  -9   3        8.58       12.13      2.66 o 
   1  -9   3        7.55        9.98      2.99 o 
   2  -9   3       11.51       15.05      3.35 o 
   3  -9   3       75.34       81.90      5.79 o 
   4  -9   3        7.95        5.06      3.19 o 
   5  -9   3      316.43      333.81     19.49 o 
   6  -9   3      123.18       94.25     11.98 o 
   7  -9   3        2.97        0.40      5.39 o 
  -7  -8   3        0.09        1.00      4.19 o 
  -6  -8   3        2.84       -0.60      3.79 o 
  -5  -8   3      101.36      107.42      9.58 o 
  -4  -8   3       12.49        7.58      4.59 o 
  -3  -8   3        3.94        6.19      4.39 o 
  -2  -8   3       24.45       28.27      4.19 o 
  -1  -8   3        1.98        4.72      2.89 o 
   0  -8   3       78.10       72.28      4.99 o 
   1  -8   3       16.89       13.98      2.69 o 
   2  -8   3      111.93      104.64      5.50 o 
   3  -8   3      516.30      514.90     13.51 o 
   4  -8   3        1.14       -0.39      2.79 o 
   5  -8   3      102.86       67.29      9.58 o 
   6  -8   3       25.82       34.99      6.79 o 
   7  -8   3       20.70       20.94      9.08 o 
   8  -8   3        0.38       -3.19      4.79 o 
  -7  -7   3        0.95        0.20      3.39 o 
  -6  -7   3       45.84       44.11      6.99 o 
  -5  -7   3      189.79      195.53      8.04 o 
  -4  -7   3      195.18      210.21      7.71 o 
  -3  -7   3       53.89       57.33     10.28 o 
  -2  -7   3       55.76       54.71      3.57 o 
  -1  -7   3       18.95       21.31      2.57 o 
   0  -7   3       35.16       24.35      3.19 o 
   1  -7   3        0.00       -0.29      1.39 o 
   2  -7   3       11.18        9.10      2.79 o 
   3  -7   3       29.59       22.81      4.99 o 
   4  -7   3      533.84      559.29     22.82 o 
   5  -7   3       81.38       69.69      6.21 o 
   6  -7   3       23.64       28.40      4.87 o 
   7  -7   3       49.92       57.97     19.76 o 
   8  -7   3        7.18       14.97      7.18 o 
  -7  -6   3        2.93        0.35      2.39 o 
  -6  -6   3       37.55       38.59      4.43 o 
  -5  -6   3      350.48      351.15     10.45 o 
  -4  -6   3      277.54      268.10     12.29 o 
  -3  -6   3       85.50       90.80      4.56 o 
  -2  -6   3      156.83      161.32      6.99 o 
  -1  -6   3       26.67       28.44      4.99 o 
   0  -6   3       49.37       48.80      9.28 o 
   1  -6   3       70.74       53.82      9.38 o 
   2  -6   3        3.91        0.31      1.53 o 
   3  -6   3      445.92      419.35     17.81 o 
   4  -6   3       32.83       37.18      4.26 o 
   5  -6   3      149.33      148.43      7.48 o 
   6  -6   3       30.01       29.42      4.65 o 
   7  -6   3        0.03       -3.59      2.68 o 
   8  -6   3       34.04       27.35      7.98 o 
   9  -6   3       12.10       13.57      7.38 o 
  -9  -5   3        0.44        1.80      4.79 o 
  -8  -5   3        0.08        3.19      4.19 o 
  -7  -5   3        3.81        1.40      3.79 o 
  -6  -5   3      179.06      200.60      9.79 o 
  -5  -5   3        0.51        1.69      1.90 o 
  -4  -5   3      449.61      468.30     11.31 o 
  -3  -5   3       71.92       60.43      3.64 o 
  -2  -5   3     1121.29     1108.81     18.74 o 
  -1  -5   3      149.82      166.66      6.39 o 
   0  -5   3      171.30      164.37      5.50 o 
   1  -5   3        4.13        4.89      1.51 o 
   2  -5   3      201.61      187.19      6.28 o 
   3  -5   3       19.90       16.97      4.39 o 
   4  -5   3      251.00      247.87      8.65 o 
   5  -5   3        2.37        3.13      2.39 o 
   6  -5   3        6.62        5.08      2.95 o 
   7  -5   3       10.31       10.08      3.72 o 
   8  -5   3       12.74       17.36      6.79 o 
   9  -5   3        0.12        5.59      5.59 o 
  -9  -4   3       11.04       18.96      7.18 o 
  -8  -4   3       16.60       15.17      5.79 o 
  -7  -4   3        0.91       -4.49      2.99 o 
  -6  -4   3       13.18       20.43      4.89 o 
  -5  -4   3      369.71      374.59     10.17 o 
  -4  -4   3      162.72      177.75      6.29 o 
  -3  -4   3     2279.22     2278.37     33.77 o 
  -2  -4   3        7.80        8.17      1.80 o 
  -1  -4   3       83.51       77.85      3.80 o 
   0  -4   3       77.28       68.90      4.99 o 
   1  -4   3      156.58      158.63      5.13 o 
   2  -4   3      184.96      194.30      6.05 o 
   3  -4   3      144.10      160.77     11.89 o 
   4  -4   3       32.03       44.14      4.16 o 
   5  -4   3      108.71       99.39      5.64 o 
   6  -4   3        2.16       -1.18      4.39 o 
   7  -4   3       65.19       71.36      9.58 o 
   8  -4   3       54.56       46.34      5.83 o 
   9  -4   3        0.28       -1.20      4.79 o 
  -9  -3   3        8.15       17.36      6.79 o 
  -8  -3   3        0.32       -3.79      4.19 o 
  -7  -3   3        5.36       -0.80      3.39 o 
  -6  -3   3       61.83       64.54      4.65 o 
  -5  -3   3      170.71      165.72      6.26 o 
  -4  -3   3        5.69        2.98      1.53 o 
  -3  -3   3      294.09      292.53      7.29 o 
  -2  -3   3      662.71      623.60     11.41 o 
  -1  -3   3      145.08      150.85      6.40 o 
   0  -3   3    10748.06    11250.75    197.57 o 
   1  -3   3      173.47      175.25      5.09 o 
   2  -3   3      268.70      264.20     10.81 o 
   3  -3   3      205.22      209.74      6.77 o 
   4  -3   3     1633.72     1628.27     27.41 o 
   5  -3   3        3.36        2.52      2.01 o 
   6  -3   3       37.83       38.93      4.44 o 
   7  -3   3       43.30       46.91      5.20 o 
   8  -3   3        2.53        1.97      5.09 o 
   9  -3   3       31.88       35.93      8.58 o 
  10  -3   3        0.10        3.39      5.99 o 
 -10  -2   3        2.04        0.00      4.99 o 
  -9  -2   3        0.70        0.60      4.79 o 
  -8  -2   3       35.03       37.73      7.78 o 
  -7  -2   3      535.59      583.00     22.42 o 
  -6  -2   3      102.25       92.86      7.99 o 
  -5  -2   3      643.85      654.85     13.56 o 
  -4  -2   3     1134.54     1059.59     18.05 o 
  -3  -2   3       14.49       22.07      2.50 o 
  -2  -2   3     1434.53     1359.30     20.23 o 
  -1  -2   3     1085.11     1085.72     16.42 o 
   0  -2   3     6771.59     7078.15     91.03 o 
   1  -2   3    12589.06    13259.26    276.78 o 
   2  -2   3     1157.48     1067.05     17.76 o 
   3  -2   3      219.05      218.14      6.63 o 
   4  -2   3        5.62        2.82      1.68 o 
   5  -2   3        1.04       -0.60      1.53 o 
   6  -2   3        8.62       10.40      2.81 o 
   7  -2   3       37.31       35.64      4.60 o 
   8  -2   3        5.55        1.25      7.98 o 
   9  -2   3        6.13       20.96      7.38 o 
  10  -2   3        6.10       13.37      7.38 o 
 -10  -1   3        3.68        2.59      5.19 o 
  -9  -1   3       41.47       46.71      9.18 o 
  -8  -1   3        0.40       -1.40      3.99 o 
  -7  -1   3      421.04      452.66     19.60 o 
  -6  -1   3       36.31       41.72      6.39 o 
  -5  -1   3      134.05      130.01      6.09 o 
  -4  -1   3     1025.86     1025.86     17.17 o 
  -3  -1   3      744.95      701.42     20.01 o 
  -2  -1   3     2430.48     2263.49     31.02 o 
  -1  -1   3      437.13      396.23      9.33 o 
   0  -1   3      980.98      916.63     11.14 o 
   1  -1   3     2787.91     2678.84     51.44 o 
   2  -1   3       11.88       12.35      1.68 o 
   3  -1   3      230.10      228.20      6.63 o 
   4  -1   3       18.45       16.04      2.47 o 
   5  -1   3      306.78      335.46      9.96 o 
   6  -1   3        0.06       -0.47      1.73 o 
   7  -1   3       19.64       20.62      3.81 o 
   8  -1   3       19.50       17.09      3.88 o 
   9  -1   3        3.20        2.39      4.99 o 
  10  -1   3        0.74        2.79      5.39 o 
 -10   0   3        4.87        3.19      5.39 o 
  -9   0   3       49.18       59.29     10.18 o 
  -8   0   3        6.48       10.98      5.99 o 
  -7   0   3        1.25        2.59      3.99 o 
  -6   0   3       20.38       20.56      4.99 o 
  -5   0   3      182.82      200.79      4.95 o 
  -4   0   3     3160.94     3105.63     56.99 o 
  -3   0   3     1993.30     1991.85     39.85 o 
  -2   0   3        2.65        2.89      1.13 o 
  -1   0   3       69.66       51.95      4.00 o 
   0   0   3        6.04        5.50      0.70 o 
   1   0   3       12.19       12.92      1.14 o 
   2   0   3      273.04      282.44      5.25 o 
   3   0   3       82.78       80.85      6.89 o 
   4   0   3      581.05      619.50     13.15 o 
   5   0   3       19.83       18.64      3.09 o 
   6   0   3       34.03       47.38      4.66 o 
   7   0   3       70.69       88.09      6.56 o 
   8   0   3       15.09       27.22     12.67 o 
   9   0   3       12.07       14.95      5.09 o 
  10   0   3       10.19        3.99      5.79 o 
 -10   1   3        0.14       -3.79      4.79 o 
  -9   1   3       66.37       72.07     10.98 o 
  -8   1   3       81.98       76.47     10.18 o 
  -7   1   3      105.09      112.62      9.98 o 
  -6   1   3        5.43        2.79      1.99 o 
  -5   1   3      418.22      387.21      9.94 o 
  -4   1   3      339.32      337.43      6.00 o 
  -3   1   3       53.92       52.82      3.10 o 
  -2   1   3       42.90       49.52      2.67 o 
  -1   1   3       69.49       60.34      2.50 o 
   0   1   3      522.95      494.99      6.66 o 
   1   1   3       95.00       94.07      2.66 o 
   2   1   3      254.46      211.43      5.24 o 
   3   1   3       10.89       13.53      1.87 o 
   4   1   3       33.76       36.53      7.89 o 
   5   1   3        2.47        5.81      2.04 o 
   6   1   3      153.16      162.59      7.17 o 
   7   1   3       45.18       39.67      4.80 o 
   8   1   3      132.81      133.33      7.75 o 
   9   1   3       20.97       18.67      5.89 o 
  10   1   3        0.94        4.19      5.79 o 
 -10   2   3       33.64       38.72      9.58 o 
  -9   2   3       13.90       22.35      7.19 o 
  -8   2   3        5.66        2.00      4.39 o 
  -7   2   3      606.11      617.02     14.86 o 
  -6   2   3      160.75      147.95      7.19 o 
  -5   2   3      265.68      277.07      8.30 o 
  -4   2   3        3.56        6.55      1.26 o 
  -3   2   3        0.29        5.38      1.62 o 
  -2   2   3       52.78       59.25      3.26 o 
  -1   2   3       83.98       75.05      2.32 o 
   0   2   3       14.75       12.58      2.00 o 
   1   2   3      861.28      800.73     19.97 o 
   2   2   3       94.59      119.39      3.66 o 
   3   2   3       70.26       81.76      3.65 o 
   4   2   3       73.32       75.14      4.12 o 
   5   2   3       17.75       16.34      2.83 o 
   6   2   3        0.01       -0.29      1.87 o 
   7   2   3       45.28       45.23      5.01 o 
   8   2   3        0.92       -0.06      2.78 o 
   9   2   3        3.07        7.48      3.88 o 
 -10   3   3        3.84       12.17      7.18 o 
  -9   3   3        0.65       -4.59      3.99 o 
  -8   3   3        9.89        5.59      5.39 o 
  -7   3   3      342.23      355.27     17.59 o 
  -6   3   3      579.24      576.75     13.85 o 
  -5   3   3      314.39      334.48     10.20 o 
  -4   3   3      244.70      232.54      5.41 o 
  -3   3   3     2411.92     2483.94     29.04 o 
  -2   3   3      521.62      529.25     14.18 o 
  -1   3   3       82.50       87.47      3.07 o 
   0   3   3     1532.28     1575.38     34.51 o 
   1   3   3      114.25      123.48      6.59 o 
   2   3   3       16.45       15.38      1.80 o 
   3   3   3      443.29      441.96      9.38 o 
   4   3   3      593.68      610.86     20.84 o 
   5   3   3        5.17        3.13      2.01 o 
   6   3   3      256.64      266.28     10.79 o 
   7   3   3      297.42      285.13     19.69 o 
   8   3   3       37.56       40.32      7.78 o 
   9   3   3        9.21        3.79      4.99 o 
  -9   4   3        8.85        9.98      6.79 o 
  -8   4   3        2.83       -1.40      4.19 o 
  -7   4   3       13.12       13.77      5.59 o 
  -6   4   3      203.34      191.66     12.79 o 
  -5   4   3      238.73      237.38     12.59 o 
  -4   4   3      246.80      243.95      7.84 o 
  -3   4   3      212.59      200.92      5.08 o 
  -2   4   3       94.91      112.42      4.16 o 
  -1   4   3      608.74      617.33     10.90 o 
   0   4   3      142.06      138.49      7.19 o 
   1   4   3      405.15      394.98     13.82 o 
   2   4   3      440.57      447.65     15.62 o 
   3   4   3        9.09       11.66      1.90 o 
   4   4   3       90.24       97.77      4.50 o 
   5   4   3      251.04      235.24     12.79 o 
   6   4   3        9.30        4.99      4.19 o 
   7   4   3       28.60       30.34      6.79 o 
   8   4   3        7.27        9.18      5.39 o 
   9   4   3       28.92       51.30      9.18 o 
  -9   5   3        0.14        0.00      4.79 o 
  -8   5   3        5.31        9.78      5.59 o 
  -7   5   3        3.10       -0.80      4.19 o 
  -6   5   3      328.19      338.26     10.79 o 
  -5   5   3       19.59       17.02      3.69 o 
  -4   5   3      192.95      189.79      5.50 o 
  -3   5   3       27.20       27.95      4.79 o 
  -2   5   3      445.80      503.45     10.43 o 
  -1   5   3        4.88        1.90      1.14 o 
   0   5   3        1.01        1.80      2.00 o 
   1   5   3        1.87       -1.00      1.80 o 
   2   5   3      397.34      467.73     17.01 o 
   3   5   3        0.27        0.80      2.39 o 
   4   5   3       20.48       25.15      5.19 o 
   5   5   3      111.79      136.39     10.18 o 
   6   5   3       31.36       29.14      6.59 o 
   7   5   3       19.80       12.77      5.59 o 
   8   5   3        8.46       13.77      5.99 o 
  -9   6   3        0.81        0.00      5.79 o 
  -8   6   3        5.58        6.99      5.59 o 
  -7   6   3        3.83       -0.80      3.99 o 
  -6   6   3        0.49        1.22      2.35 o 
  -5   6   3      325.01      353.75     10.87 o 
  -4   6   3       10.89       13.09      2.28 o 
  -3   6   3       13.09       13.00      2.59 o 
  -2   6   3      188.82      174.05      9.19 o 
  -1   6   3      150.85      163.82      9.19 o 
   0   6   3        0.87        1.40      2.20 o 
   1   6   3        0.20        1.80      2.39 o 
   2   6   3      227.66      220.05     11.79 o 
   3   6   3       98.64      101.84      8.39 o 
   4   6   3      140.07      125.83      9.59 o 
   5   6   3        4.05       12.97      5.19 o 
   6   6   3       17.64       21.56      6.39 o 
   7   6   3        9.91        7.58      5.39 o 
   8   6   3        2.95        3.19      5.19 o 
  -8   7   3        6.04       14.37      7.38 o 
  -7   7   3        9.43       19.36      6.79 o 
  -6   7   3      130.39      143.90      7.67 o 
  -5   7   3        4.54        4.11      2.64 o 
  -4   7   3       24.92       24.47      3.60 o 
  -3   7   3        0.19        2.00      2.99 o 
  -2   7   3       90.12       97.44      7.59 o 
  -1   7   3       66.80       77.86      6.99 o 
   0   7   3       14.89       14.57      4.19 o 
   1   7   3       80.85       90.65      7.79 o 
   2   7   3       66.44       76.27      8.39 o 
   3   7   3      340.23      357.69     16.79 o 
   4   7   3       55.46       51.70      7.59 o 
   5   7   3        0.06        1.00      3.59 o 
   6   7   3        4.19        5.99      5.19 o 
   7   7   3       17.43       17.16      6.39 o 
  -8   8   3        0.25        6.39      6.19 o 
  -7   8   3       12.14        8.18      5.99 o 
  -6   8   3        1.80        3.39      3.79 o 
  -5   8   3       23.00       24.15      5.79 o 
  -3   8   3       16.72       16.97      4.79 o 
  -2   8   3       21.84       23.55      4.99 o 
  -1   8   3        9.89        9.58      4.39 o 
   0   8   3        2.50        0.80      3.39 o 
   1   8   3       28.01       18.16      5.39 o 
   2   8   3       59.98       56.10      7.99 o 
   3   8   3       27.76       34.33      6.99 o 
   4   8   3      113.77      133.59     11.18 o 
   5   8   3      303.05      286.57     16.79 o 
   6   8   3       17.05       22.15      6.79 o 
   7   8   3       39.61       59.68      9.98 o 
  -6   9   3       22.03       34.33      7.19 o 
  -5   9   3       50.25       70.46      8.98 o 
  -3   9   3       34.47       35.73      6.59 o 
  -2   9   3        1.25        5.59      4.19 o 
  -1   9   3      142.64      151.18     11.18 o 
   0   9   3       12.32       16.37      5.79 o 
   1   9   3        0.42       -3.19      3.59 o 
   2   9   3       62.80       43.72      7.79 o 
   3   9   3        0.02        1.20      4.19 o 
   4   9   3        5.12        5.59      4.99 o 
   5   9   3       44.95       34.13      7.78 o 
   6   9   3       11.39       11.97      5.99 o 
  -6  10   3        0.04        1.00      4.39 o 
  -5  10   3       83.97       62.69      8.78 o 
  -3  10   3        9.43        5.39      4.59 o 
  -2  10   3        0.54       -2.59      4.39 o 
  -1  10   3        8.76        9.18      5.39 o 
   0  10   3       18.23       23.75      6.59 o 
   1  10   3       65.19       90.43     10.58 o 
   2  10   3       14.27        7.78      5.59 o 
   3  10   3       10.23        4.19      4.99 o 
   4  10   3       20.87       18.56      6.59 o 
   5  10   3        8.72       11.58      6.59 o 
  -2  11   3        8.64       10.58      5.59 o 
  -1  11   3      169.42      159.17     12.78 o 
   0  11   3        0.59        4.59      5.19 o 
   1  11   3        7.45        6.59      5.59 o 
   2  11   3       71.90       76.66     10.98 o 
   3  11   3        1.18        2.20      5.59 o 
  -2  12   3        5.70        2.79      5.39 o 
  -1  12   3       21.40       23.95      7.58 o 
   0  12   3       26.74       28.34      8.18 o 
  -2 -12   4       16.03       19.56      7.38 o 
  -1 -12   4       86.58      124.18     13.98 o 
   0 -12   4       13.48       17.56      7.38 o 
   1 -12   4       10.26       12.37      6.59 o 
   2 -12   4       21.08       19.96      7.78 o 
  -4 -11   4       16.86       12.77      6.19 o 
  -3 -11   4       17.55       18.76      6.99 o 
  -2 -11   4        3.22        0.80      4.79 o 
  -1 -11   4       35.42       39.92      8.58 o 
   0 -11   4        6.12        4.99      5.39 o 
   1 -11   4        0.70        0.40      4.79 o 
   3 -11   4        3.09        1.20      5.59 o 
   4 -11   4        0.47        0.60      5.59 o 
   5 -11   4        3.79        1.76      3.35 o 
  -5 -10   4        0.68        6.19      5.19 o 
  -4 -10   4       24.69       28.54      6.99 o 
  -3 -10   4       44.30       62.88      9.38 o 
  -2 -10   4      113.05      110.22     10.98 o 
  -1 -10   4        9.82        7.78      5.39 o 
   0 -10   4        0.73        2.59      4.19 o 
   2 -10   4        7.22        8.35      3.35 o 
   3 -10   4       68.99       40.13      5.99 o 
   4 -10   4        0.68        2.27      2.93 o 
   5 -10   4        0.76        0.85      3.16 o 
   6 -10   4       21.24       20.20      4.76 o 
  -6  -9   4        2.78       -1.60      3.79 o 
  -5  -9   4        8.51        7.98      4.79 o 
  -4  -9   4       27.46       26.95      6.59 o 
  -3  -9   4       69.31       72.47      9.38 o 
  -2  -9   4      170.63      192.75     13.38 o 
  -1  -9   4       37.36       37.20      3.99 o 
   0  -9   4       55.87       60.69      5.19 o 
   1  -9   4       49.26       34.99      8.48 o 
   2  -9   4        4.15        6.25      2.92 o 
   3  -9   4       88.35       73.74      9.68 o 
   4  -9   4       50.70       58.42      8.88 o 
   5  -9   4        0.01        4.73      3.59 o 
   6  -9   4        2.80        3.40      5.49 o 
   7  -9   4       10.10        4.99      6.39 o 
  -6  -8   4        1.28       -2.99      3.19 o 
  -5  -8   4       62.05       68.47      8.38 o 
  -4  -8   4      105.17       96.87      5.61 o 
  -3  -8   4       98.90      103.60      5.46 o 
  -2  -8   4       29.97       26.08      6.89 o 
  -1  -8   4       35.68       44.53      3.91 o 
   0  -8   4       14.72       21.36      3.39 o 
   1  -8   4        3.19        7.10      2.59 o 
   2  -8   4        0.13       -1.02      2.49 o 
   3  -8   4       80.02       89.86     10.28 o 
   4  -8   4       30.42       28.23      4.56 o 
   5  -8   4       40.90       37.13      7.78 o 
   6  -8   4        5.99        1.80      4.39 o 
   7  -8   4        0.36       -1.02      3.31 o 
   8  -8   4        0.05       -3.59      5.19 o 
  -6  -7   4       12.00        9.61      3.15 o 
  -5  -7   4       14.12       18.09      3.30 o 
  -4  -7   4       65.25       55.85     13.68 o 
  -3  -7   4       15.40       18.62      2.84 o 
  -2  -7   4        0.01       -0.12      1.41 o 
  -1  -7   4       83.64       94.05      5.59 o 
   0  -7   4       79.14       75.86     10.68 o 
   1  -7   4      555.85      563.32     13.10 o 
   2  -7   4        9.51       11.06      2.57 o 
   3  -7   4      190.59      194.89      7.77 o 
   4  -7   4        3.98        8.30      4.99 o 
   5  -7   4        0.19       -2.00      3.39 o 
   6  -7   4       11.51        4.76      3.52 o 
   7  -7   4        0.73        1.68      3.21 o 
   8  -7   4        0.00       -6.39      4.59 o 
  -8  -6   4        8.35       15.37      6.39 o 
  -7  -6   4       27.46       35.93      7.19 o 
  -6  -6   4       26.03       56.69      7.78 o 
  -5  -6   4        0.49        0.96      2.16 o 
  -4  -6   4      135.99      121.00      7.39 o 
  -3  -6   4        0.02        1.41      1.68 o 
  -2  -6   4      126.26      130.32      5.27 o 
  -1  -6   4       90.19       98.25      5.39 o 
   0  -6   4      278.90      266.86     27.40 o 
   1  -6   4      266.66      243.31      7.66 o 
   2  -6   4        4.70        3.01      1.87 o 
   3  -6   4      173.28      158.08      6.61 o 
   4  -6   4        4.31        1.80      3.19 o 
   5  -6   4       28.44       22.96      4.09 o 
   6  -6   4       14.07       14.69      5.39 o 
   7  -6   4       39.06       29.51      6.69 o 
   8  -6   4       19.58       18.47      5.01 o 
   9  -6   4        3.58       -1.00      4.79 o 
  -9  -5   4        1.06        3.79      5.39 o 
  -8  -5   4        0.77       -5.09      3.39 o 
  -7  -5   4        1.47       -1.60      3.59 o 
  -6  -5   4      306.45      328.02     10.27 o 
  -5  -5   4      315.76      308.15     13.10 o 
  -4  -5   4       48.98       35.17      3.46 o 
  -3  -5   4      123.00      114.62      4.89 o 
  -2  -5   4       10.40       12.72      2.10 o 
  -1  -5   4      359.33      345.06      8.44 o 
   0  -5   4      432.17      452.50     24.44 o 
   1  -5   4      115.28      111.52      6.39 o 
   2  -5   4      793.63      804.29     26.31 o 
   3  -5   4       84.32       74.14      4.69 o 
   4  -5   4        0.82        0.73      1.87 o 
   5  -5   4       36.97       39.63      4.59 o 
   6  -5   4       83.27       65.89     15.27 o 
   7  -5   4        0.83        1.50      2.82 o 
   8  -5   4       32.35       35.81      5.64 o 
   9  -5   4        0.00       -4.99      4.19 o 
  -9  -4   4       11.53       19.96      7.38 o 
  -8  -4   4       36.13       29.34      6.79 o 
  -7  -4   4       10.11       11.97      4.99 o 
  -6  -4   4      789.78      793.67     25.45 o 
  -5  -4   4       35.44       32.22      5.79 o 
  -4  -4   4        4.00        3.76      1.82 o 
  -3  -4   4       36.97       37.06      3.11 o 
  -2  -4   4       51.48       47.12      3.79 o 
  -1  -4   4      359.02      355.27      8.23 o 
   0  -4   4      546.95      540.74     10.89 o 
   1  -4   4      256.73      250.38      8.90 o 
   2  -4   4      881.23      876.74     44.95 o 
   3  -4   4       27.97       31.54      4.99 o 
   4  -4   4      949.88      984.10     21.80 o 
   5  -4   4       91.64       86.97      9.19 o 
   6  -4   4       67.32       65.65      5.77 o 
   7  -4   4        9.13        7.98      3.52 o 
   8  -4   4       85.35      109.50     17.67 o 
   9  -4   4       15.46       16.77      7.38 o 
  -9  -3   4        8.37        8.18      5.59 o 
  -8  -3   4        6.91        7.98      5.59 o 
  -7  -3   4       55.52       74.26      9.38 o 
  -6  -3   4      182.56      182.80     11.19 o 
  -5  -3   4      285.19      282.38      8.25 o 
  -4  -3   4        4.07        8.17      1.96 o 
  -3  -3   4      280.64      278.69      8.70 o 
  -2  -3   4      463.71      462.28     12.83 o 
  -1  -3   4       45.71       41.97      2.49 o 
   0  -3   4     1958.48     2050.32     39.77 o 
   1  -3   4      875.12      859.30     14.94 o 
   2  -3   4      482.20      433.91     10.63 o 
   3  -3   4       60.99       67.93      4.09 o 
   4  -3   4      808.67      830.77     31.92 o 
   5  -3   4        0.03       -1.20      1.69 o 
   6  -3   4       33.07       33.80      4.37 o 
   7  -3   4       21.14       31.79     10.28 o 
   8  -3   4        1.46        2.21      3.10 o 
   9  -3   4       43.95       42.32      8.98 o 
 -10  -2   4        1.42       -2.59      4.99 o 
  -9  -2   4        1.85        4.79      5.39 o 
  -8  -2   4        0.36        3.99      4.39 o 
  -7  -2   4      181.49      173.39     11.99 o 
  -6  -2   4        8.93       14.17      4.59 o 
  -5  -2   4        0.62       -0.12      1.60 o 
  -4  -2   4      941.45      933.09     17.19 o 
  -3  -2   4      866.22      839.93     14.41 o 
  -2  -2   4      206.50      210.27      7.00 o 
  -1  -2   4     3232.35     3213.29     43.39 o 
   0  -2   4       30.21       26.71      2.99 o 
   1  -2   4      898.90      906.51     15.05 o 
   2  -2   4     2009.83     1979.35     29.32 o 
   3  -2   4       10.78       11.43      2.12 o 
   4  -2   4       99.96       94.91      4.83 o 
   5  -2   4       17.49       25.08      3.46 o 
   6  -2   4        2.06        3.42      2.79 o 
   7  -2   4       48.47       49.89      6.59 o 
   8  -2   4        4.82        2.75      3.30 o 
   9  -2   4        0.13       -1.30      2.96 o 
  10  -2   4       22.45       27.54      8.58 o 
 -10  -1   4        2.28       -3.79      4.59 o 
  -9  -1   4       26.36       34.53      8.18 o 
  -8  -1   4      193.30      209.34     14.38 o 
  -7  -1   4       62.09       49.91      7.99 o 
  -6  -1   4      312.27      317.11     15.00 o 
  -5  -1   4      172.61      200.21     10.79 o 
  -4  -1   4       19.13       24.47      2.10 o 
  -3  -1   4      798.29      811.35     11.22 o 
  -2  -1   4      169.33      173.45      4.79 o 
  -1  -1   4        9.97       10.04      1.05 o 
   0  -1   4      172.91      154.01      3.34 o 
   1  -1   4        7.87        9.17      1.05 o 
   2  -1   4      774.84      762.02     20.74 o 
   3  -1   4        2.96        2.35      1.50 o 
   4  -1   4       77.44       87.22      5.29 o 
   5  -1   4       37.58       36.73      3.86 o 
   6  -1   4       13.95       15.18      3.21 o 
   7  -1   4       12.14       17.53      3.80 o 
   8  -1   4       68.77       56.27     16.97 o 
   9  -1   4       32.62       46.27      7.58 o 
  10  -1   4        3.75        6.79      5.99 o 
 -10   0   4        0.60        6.99      6.39 o 
  -9   0   4       83.64       75.87     10.98 o 
  -8   0   4        7.47       20.76      6.39 o 
  -7   0   4       14.94       27.94      6.59 o 
  -6   0   4       29.41       36.13      6.19 o 
  -5   0   4      288.03      267.00     21.00 o 
  -4   0   4      764.76      784.76     18.58 o 
  -3   0   4      930.84      890.82     15.66 o 
  -2   0   4      106.03      105.53      3.88 o 
  -1   0   4      178.43      191.31      3.74 o 
   0   0   4       33.16       30.10      2.74 o 
   1   0   4      784.85      812.53     21.62 o 
   2   0   4       47.92       48.21      2.44 o 
   3   0   4      200.42      213.99      5.67 o 
   4   0   4       17.47       13.50      2.35 o 
   5   0   4       18.55       24.06      3.25 o 
   6   0   4      193.98      188.87      7.96 o 
   7   0   4      148.25      137.42      7.41 o 
   8   0   4        0.76        0.32      4.09 o 
   9   0   4       54.20       58.99      6.76 o 
  10   0   4        1.19        1.80      4.99 o 
 -10   1   4       12.43       18.76      7.78 o 
  -9   1   4       51.48       45.11      9.18 o 
  -8   1   4       40.03       69.46      9.98 o 
  -7   1   4       60.56       57.68      4.98 o 
  -6   1   4      229.51      226.66      8.21 o 
  -5   1   4      657.82      647.31     14.16 o 
  -4   1   4      842.57      924.09     17.10 o 
  -3   1   4       90.52      101.07      4.37 o 
  -2   1   4      329.66      333.24      7.64 o 
  -1   1   4      264.20      224.40      4.22 o 
   0   1   4       46.87       43.47      1.69 o 
   1   1   4      303.66      335.46     11.97 o 
   2   1   4       12.55       12.68      1.68 o 
   3   1   4       44.91       41.26      2.92 o 
   4   1   4      530.49      539.60     12.06 o 
   5   1   4      290.15      279.96      8.97 o 
   6   1   4       19.59       20.20      3.46 o 
   7   1   4        4.61        8.86      3.10 o 
   8   1   4      101.05       89.26     20.07 o 
   9   1   4        0.17       -0.33      3.15 o 
 -10   2   4       14.41        9.18      6.79 o 
  -9   2   4       26.80       34.13      8.38 o 
  -8   2   4       96.56       98.23     11.58 o 
  -7   2   4       20.93       30.82      6.29 o 
  -6   2   4      152.02      152.24      7.29 o 
  -5   2   4        1.05        0.21      1.68 o 
  -4   2   4      157.55      160.08      6.14 o 
  -3   2   4        5.98        9.41      2.30 o 
  -2   2   4      489.52      467.58      7.31 o 
  -1   2   4      167.67      162.47      3.68 o 
   0   2   4      206.85      211.72      4.07 o 
   1   2   4       90.14       79.06      2.46 o 
   2   2   4        7.59        7.38      2.40 o 
   3   2   4      136.07      150.79      5.02 o 
   4   2   4      417.43      396.35      9.90 o 
   5   2   4     1177.31     1199.26     32.87 o 
   6   2   4       12.78       16.18      3.26 o 
   7   2   4        4.94        3.23      2.89 o 
   8   2   4        0.15        0.15      2.59 o 
   9   2   4        3.65        5.39      5.79 o 
 -10   3   4        3.96        2.79      6.39 o 
  -9   3   4       18.53       17.96      7.19 o 
  -8   3   4       27.37       30.74      7.98 o 
  -7   3   4       11.91       17.31      6.89 o 
  -6   3   4      546.57      592.95     16.92 o 
  -5   3   4       16.08       24.83      3.31 o 
  -4   3   4       30.05       25.55      3.15 o 
  -3   3   4      101.83      106.45      3.32 o 
  -2   3   4       36.77       33.10      2.05 o 
  -1   3   4      464.96      462.31      7.46 o 
   0   3   4      601.64      600.84      9.93 o 
   1   3   4        0.22        0.40      1.60 o 
   2   3   4     1040.65     1030.27     26.98 o 
   3   3   4      257.87      262.47      6.77 o 
   4   3   4       34.02       45.41      4.79 o 
   5   3   4      276.50      268.58      8.55 o 
   6   3   4      267.77      261.82      9.22 o 
   7   3   4       16.74       14.77      5.79 o 
   8   3   4       25.61       30.94      7.58 o 
   9   3   4        1.79       -5.39      4.39 o 
  -9   4   4       11.33        2.20      5.39 o 
  -8   4   4        1.29        1.20      4.39 o 
  -7   4   4        0.16        0.72      2.44 o 
  -6   4   4       22.29       28.34      7.39 o 
  -5   4   4       26.76       22.40      3.69 o 
  -4   4   4        6.95        3.94      2.01 o 
  -3   4   4      201.99      196.63      5.05 o 
  -2   4   4       95.84       99.28      3.44 o 
  -1   4   4      314.68      338.53      7.31 o 
   0   4   4       10.80       10.58      2.79 o 
   1   4   4      515.96      532.70     17.04 o 
   2   4   4      794.84      826.38     23.89 o 
   3   4   4        6.71        1.00      2.20 o 
   4   4   4      247.18      246.45     12.79 o 
   5   4   4      154.40      163.19     11.19 o 
   6   4   4      823.15      760.95     27.26 o 
   7   4   4       26.51        9.38      5.19 o 
   8   4   4        3.46        5.79      5.59 o 
   9   4   4       33.26       43.51      9.18 o 
  -9   5   4        6.23       28.54      8.98 o 
  -8   5   4        3.06        1.80      4.99 o 
  -7   5   4       67.67       96.79     13.87 o 
  -6   5   4       33.56       31.19      5.49 o 
  -5   5   4       78.09       68.01      5.31 o 
  -4   5   4      206.09      190.87      7.35 o 
  -3   5   4       95.87       91.85      3.67 o 
  -2   5   4       68.14       72.97      3.64 o 
  -1   5   4       38.03       41.23      2.60 o 
   0   5   4      198.37      183.08      9.19 o 
   1   5   4       11.94        5.39      2.79 o 
   2   5   4      332.76      329.83     14.00 o 
   3   5   4        3.06        4.59      2.79 o 
   4   5   4      295.36      288.87     14.59 o 
   5   5   4       60.25       45.72      7.19 o 
   6   5   4       61.96       70.07      9.18 o 
   7   5   4        6.20       13.57      6.19 o 
   8   5   4        0.08       -0.20      4.39 o 
  -9   6   4        4.26       -0.80      5.99 o 
  -8   6   4       52.09       57.69      9.98 o 
  -7   6   4        0.18        1.02      2.58 o 
  -6   6   4      140.43      143.23      7.41 o 
  -5   6   4        5.13        5.62      2.67 o 
  -4   6   4        3.12        2.38      2.18 o 
  -3   6   4       15.63       15.58      2.18 o 
  -2   6   4        6.98        8.58      2.99 o 
  -1   6   4        0.01       -0.80      2.00 o 
   0   6   4       57.65       68.08      6.79 o 
   1   6   4      145.35      153.81      9.59 o 
   2   6   4        7.95        2.79      3.19 o 
   3   6   4        0.43        2.00      2.99 o 
   4   6   4       52.19       47.71      7.19 o 
   5   6   4       68.02       64.48      8.58 o 
   6   6   4      135.90      129.80     11.38 o 
   7   6   4       11.97       20.16      6.79 o 
   8   6   4        1.40       -2.00      4.99 o 
  -8   7   4        1.31        0.60      5.59 o 
  -7   7   4        3.48        3.79      4.79 o 
  -6   7   4       35.04       34.34      4.69 o 
  -5   7   4       43.82       38.68      4.63 o 
  -4   7   4        0.56        2.20      3.19 o 
  -3   7   4       18.26       18.36      4.19 o 
  -2   7   4       27.86       33.53      5.19 o 
  -1   7   4      141.19      146.61      9.39 o 
   0   7   4       34.99       38.13      5.79 o 
   1   7   4        3.49        1.20      3.19 o 
   2   7   4      190.79      206.57     12.39 o 
   3   7   4      998.66     1018.11     31.90 o 
   4   7   4       27.05       40.72      7.39 o 
   5   7   4       49.92       56.29      8.38 o 
   6   7   4        3.44        9.98      5.39 o 
   7   7   4        0.00        2.20      4.79 o 
  -6   8   4        0.07        7.98      4.39 o 
  -5   8   4        2.14        3.99      3.99 o 
  -4   8   4       76.26       72.87      8.58 o 
  -3   8   4        0.64        3.39      3.39 o 
  -2   8   4      103.45       99.44      8.39 o 
  -1   8   4       70.79       99.62      8.58 o 
   0   8   4        6.84        9.98      4.39 o 
   1   8   4      450.41      464.69     19.60 o 
   2   8   4      372.96      362.90     17.60 o 
   3   8   4        2.26        4.99      4.39 o 
   4   8   4       62.97       61.69      8.98 o 
   5   8   4        8.25        7.18      4.79 o 
   6   8   4       24.22       21.36      6.99 o 
  -6   9   4        0.92        4.39      4.59 o 
  -5   9   4       12.15       19.16      5.99 o 
  -2   9   4       76.69       74.67      8.78 o 
  -1   9   4      124.17      122.41     10.18 o 
   0   9   4       12.21        9.38      4.99 o 
   1   9   4        5.11        6.19      4.99 o 
   2   9   4       26.82       26.95      6.79 o 
   3   9   4      345.82      334.40     17.99 o 
   4   9   4       91.95       68.48      9.58 o 
   5   9   4       14.61       19.16      6.59 o 
  -6  10   4        2.79        6.99      5.19 o 
  -5  10   4       13.69       13.77      5.59 o 
  -2  10   4        6.98        7.98      4.99 o 
  -1  10   4       94.83      107.42     10.18 o 
   0  10   4        6.69        8.18      5.39 o 
   1  10   4      113.05       98.04     11.18 o 
   2  10   4        7.83       12.57      5.99 o 
   3  10   4        0.00        2.39      4.59 o 
   4  10   4        1.94        3.99      5.39 o 
  -2  11   4        0.99       -5.39      3.59 o 
  -1  11   4       27.27       30.14      7.78 o 
   0  11   4        1.20        5.79      5.39 o 
   1  11   4        0.00       -0.80      4.79 o 
   2  11   4       11.55       24.95      7.58 o 
  -2 -12   5        8.21       -1.20      4.79 o 
  -1 -12   5       58.37       46.91      9.78 o 
   0 -12   5       10.31       11.97      6.79 o 
   1 -12   5        2.17       -2.20      4.99 o 
  -4 -11   5        9.53        4.39      5.19 o 
  -3 -11   5       38.82       24.75      6.99 o 
  -2 -11   5        2.82       -0.40      4.19 o 
  -1 -11   5       62.71       47.91      9.18 o 
   0 -11   5       22.22       19.16      6.99 o 
   2 -11   5        8.57       11.97      6.79 o 
   3 -11   5        3.22        1.75      3.25 o 
   4 -11   5        1.01        2.05      3.69 o 
   5 -11   5       10.39       13.46      4.29 o 
  -5 -10   5       20.63       22.75      6.39 o 
  -4 -10   5       15.63        9.78      5.39 o 
  -3 -10   5        9.58       12.97      5.79 o 
  -2 -10   5       28.39       32.53      7.78 o 
  -1 -10   5       16.17       13.37      5.79 o 
   0 -10   5       11.86       21.43      3.83 o 
   1 -10   5       25.27       29.47      4.39 o 
   2 -10   5        2.70        5.86      3.59 o 
   3 -10   5       30.78       32.39      4.83 o 
   5 -10   5        3.01        0.39      3.26 o 
   6 -10   5        0.76        2.63      3.69 o 
  -6  -9   5        0.70        4.99      4.79 o 
  -5  -9   5        3.15        3.39      4.59 o 
  -4  -9   5       39.17       27.15      6.19 o 
  -3  -9   5      119.03      125.00     10.78 o 
  -2  -9   5        9.71        7.77      3.69 o 
  -1  -9   5       11.08       12.96      3.02 o 
   0  -9   5       75.95       71.87      5.79 o 
   1  -9   5       95.00       97.29      7.79 o 
   2  -9   5       27.02       28.97      4.35 o 
   3  -9   5      109.13      108.23      8.19 o 
   4  -9   5       60.54       57.79      5.99 o 
   5  -9   5       52.04       52.95      5.99 o 
   6  -9   5       42.60       40.02      6.09 o 
   7  -9   5       34.52       21.85      5.79 o 
  -6  -8   5        0.02        0.80      3.39 o 
  -5  -8   5      217.84      219.91     10.19 o 
  -4  -8   5       61.41       47.35      5.49 o 
  -3  -8   5      126.84      121.97      6.09 o 
  -2  -8   5        0.97        2.32      2.05 o 
  -1  -8   5       18.46       20.56      3.79 o 
   0  -8   5       56.47       58.26      4.41 o 
   1  -8   5      137.41      143.98      6.65 o 
   2  -8   5      183.80      204.71      8.31 o 
   3  -8   5      194.46      198.80      8.42 o 
   4  -8   5       84.56       45.12      8.19 o 
   5  -8   5        4.66        3.38      4.09 o 
   6  -8   5        0.36       -1.40      4.59 o 
   7  -8   5        2.06       -1.60      4.79 o 
   8  -8   5        0.16       -5.99      4.59 o 
  -7  -7   5        2.84        8.78      5.59 o 
  -6  -7   5        1.32        0.82      2.30 o 
  -5  -7   5       18.59       19.03      3.60 o 
  -4  -7   5        8.05        4.42      2.39 o 
  -3  -7   5       79.62       83.29      6.29 o 
  -2  -7   5       65.36       64.29      4.20 o 
  -1  -7   5        0.86        2.59      2.59 o 
   0  -7   5      328.69      326.51      9.47 o 
   1  -7   5      104.28       94.65      9.49 o 
   2  -7   5      265.34      277.20      9.20 o 
   3  -7   5      102.06       98.40      5.75 o 
   4  -7   5        5.33        5.47      3.39 o 
   5  -7   5        1.04        3.99      4.39 o 
   6  -7   5       54.60       57.49      9.18 o 
   7  -7   5        0.02       -1.37      3.12 o 
   8  -7   5        0.00       -0.84      3.78 o 
  -8  -6   5        0.29       -0.80      4.19 o 
  -7  -6   5        0.03        2.99      4.39 o 
  -6  -6   5        0.66        0.00      3.39 o 
  -5  -6   5       66.99       68.22      6.99 o 
  -4  -6   5      289.08      293.45      9.10 o 
  -3  -6   5       68.77       58.60      4.08 o 
  -2  -6   5       90.78       97.42      4.70 o 
  -1  -6   5      160.35      151.39      5.91 o 
   0  -6   5      684.20      689.84     14.49 o 
   1  -6   5       22.32       37.55      5.19 o 
   2  -6   5       38.70       33.61      4.39 o 
   3  -6   5        6.61        5.73      2.39 o 
   4  -6   5       23.98       22.84      7.39 o 
   5  -6   5      119.25      128.81     10.98 o 
   6  -6   5        1.12        0.12      2.78 o 
   7  -6   5       58.30       54.90      6.49 o 
   8  -6   5       17.32       13.59      4.71 o 
   9  -6   5       19.95       14.97      7.38 o 
  -9  -5   5        3.70        1.20      4.79 o 
  -8  -5   5       13.98        1.40      3.99 o 
  -7  -5   5       19.48       26.15      6.19 o 
  -6  -5   5      163.11      153.80     10.59 o 
  -5  -5   5       44.01       42.46      4.15 o 
  -4  -5   5       12.24       13.26      2.61 o 
  -3  -5   5        5.99        3.61      1.77 o 
  -2  -5   5        8.79       10.18      2.59 o 
  -1  -5   5      118.87      111.76      4.75 o 
   0  -5   5     2328.65     2424.11     36.44 o 
   1  -5   5     2513.92     2478.36     71.70 o 
   2  -5   5      681.80      642.41     15.74 o 
   3  -5   5       43.72       53.84      6.49 o 
   4  -5   5      429.90      479.05     19.81 o 
   5  -5   5       89.65       78.22     21.27 o 
   6  -5   5        1.12        1.70      2.61 o 
   7  -5   5        1.32       -0.49      2.61 o 
   8  -5   5        7.87        8.18      3.81 o 
   9  -5   5        1.02        3.19      5.79 o 
  -9  -4   5        2.58       -1.00      4.99 o 
  -8  -4   5        5.13        9.78      5.59 o 
  -7  -4   5       44.33       41.92      7.39 o 
  -6  -4   5      290.45      264.04     13.59 o 
  -5  -4   5       10.74        9.87      2.39 o 
  -4  -4   5       75.97       83.62      4.45 o 
  -3  -4   5       35.28       30.06      4.29 o 
  -2  -4   5       56.97       61.11      3.89 o 
  -1  -4   5      516.59      542.42     11.17 o 
   0  -4   5        0.66       32.73      4.59 o 
   1  -4   5     3216.54     3367.82     47.88 o 
   2  -4   5      657.54      707.13     40.93 o 
   3  -4   5       17.58       13.46      2.49 o 
   4  -4   5       30.24       22.16      4.99 o 
   5  -4   5       13.43       11.20      3.01 o 
   6  -4   5        1.57       -0.10      2.21 o 
   7  -4   5        2.21        3.06      3.24 o 
   8  -4   5       31.54       23.53      4.83 o 
   9  -4   5       45.27       47.91      6.70 o 
  -9  -3   5        0.54        5.19      5.59 o 
  -8  -3   5      125.78       69.09      9.58 o 
  -7  -3   5      137.45      137.40     10.58 o 
  -6  -3   5       23.06       25.35      5.59 o 
  -5  -3   5      258.09      237.07     11.79 o 
  -4  -3   5       50.95       41.42      4.29 o 
  -3  -3   5      165.96      125.69      4.73 o 
  -2  -3   5      173.36      153.03      5.08 o 
  -1  -3   5      402.41      387.69      8.55 o 
   0  -3   5      283.59      257.52      6.73 o 
   1  -3   5      206.69      226.33      6.44 o 
   2  -3   5     1274.70     1238.77     20.86 o 
   3  -3   5        3.34        5.99      2.99 o 
   4  -3   5       73.98       66.36      4.74 o 
   5  -3   5       67.34       82.10      5.34 o 
   6  -3   5        2.98        3.17      2.47 o 
   7  -3   5        3.28        2.07      2.95 o 
   8  -3   5       22.22       21.83      4.73 o 
   9  -3   5        0.40       -1.41      3.46 o 
  -9  -2   5       14.38        4.19      5.19 o 
  -8  -2   5       46.67       52.30      8.98 o 
  -7  -2   5      107.33      125.00     10.38 o 
  -6  -2   5        3.36        3.39      3.59 o 
  -5  -2   5        3.49        5.99      3.19 o 
  -4  -2   5       82.21       72.69      8.69 o 
  -3  -2   5      868.81      908.12     15.45 o 
  -2  -2   5       37.07       44.30      4.89 o 
  -1  -2   5       51.49       55.94      2.87 o 
   0  -2   5        0.14       -0.25      0.91 o 
   1  -2   5      246.39      232.34     10.30 o 
   2  -2   5       14.37       17.20      2.10 o 
   3  -2   5       45.89       48.12      5.59 o 
   4  -2   5      198.89      218.00     23.18 o 
   5  -2   5      141.75      144.44      6.74 o 
   6  -2   5       14.36       13.30      4.39 o 
   7  -2   5        1.22        0.49      2.61 o 
   8  -2   5       31.31       43.39      5.78 o 
   9  -2   5       31.51       38.01      6.21 o 
 -10  -1   5        0.04        1.00      5.19 o 
  -9  -1   5        0.13       -5.09      3.39 o 
  -8  -1   5      191.28      186.17     13.58 o 
  -7  -1   5      219.26      224.17     13.59 o 
  -6  -1   5        3.33        4.39      3.59 o 
  -5  -1   5        3.08        3.19      2.79 o 
  -4  -1   5       78.97       77.48      3.81 o 
  -3  -1   5      319.19      328.65      5.99 o 
  -2  -1   5      520.30      516.47      8.04 o 
  -1  -1   5       43.09       43.77      1.98 o 
   0  -1   5      801.04      775.08     10.62 o 
   1  -1   5        1.70        1.59      0.79 o 
   2  -1   5      722.21      678.70      9.67 o 
   3  -1   5       65.21       79.47      6.39 o 
   4  -1   5       72.76       77.90      4.55 o 
   5  -1   5      110.85      101.21      5.66 o 
   6  -1   5       19.70       15.55      3.44 o 
   7  -1   5       34.69       33.44      5.79 o 
   8  -1   5       23.97       28.08      5.14 o 
   9  -1   5       30.63       23.57      5.36 o 
 -10   0   5        4.71        0.20      5.59 o 
  -9   0   5        4.31        4.99      5.19 o 
  -8   0   5       26.71       23.35      6.99 o 
  -7   0   5      546.82      560.99     22.62 o 
  -6   0   5      138.81      133.51      6.51 o 
  -5   0   5      136.59      155.92      8.99 o 
  -4   0   5       34.28       26.48      2.95 o 
  -3   0   5     1033.18     1056.46     18.23 o 
  -2   0   5      531.70      507.75      7.73 o 
  -1   0   5      421.23      400.68      6.53 o 
   0   0   5       16.57       20.21      3.02 o 
   1   0   5       16.64       20.96      2.16 o 
   2   0   5      232.80      253.11      4.94 o 
   3   0   5       30.13       33.46      2.26 o 
   4   0   5        7.72        6.34      1.96 o 
   5   0   5        0.58       -0.45      1.73 o 
   6   0   5       97.18       91.43      5.71 o 
   7   0   5      154.94      147.69     13.48 o 
   8   0   5       65.15       68.67      6.54 o 
   9   0   5        1.29        0.80      3.39 o 
 -10   1   5       11.89       27.54      8.58 o 
  -9   1   5       78.39       74.86     10.98 o 
  -8   1   5        9.25       20.36      7.18 o 
  -7   1   5       89.85      113.01      8.19 o 
  -6   1   5      675.39      686.57     25.24 o 
  -5   1   5      233.98      238.99      8.14 o 
  -4   1   5       26.95       37.56      7.19 o 
  -3   1   5      121.66      148.14      5.51 o 
  -2   1   5      951.75      981.99     14.12 o 
  -1   1   5       96.59       88.47      2.72 o 
   0   1   5      509.94      486.94      7.38 o 
   1   1   5        3.59        3.38      0.86 o 
   2   1   5     2001.28     2133.91     31.68 o 
   3   1   5      953.46     1054.78     54.10 o 
   4   1   5       80.08       71.77      4.22 o 
   5   1   5       42.98       41.24      4.12 o 
   6   1   5        2.69        2.69      2.44 o 
   7   1   5       34.48       38.39      5.00 o 
   8   1   5       32.32       33.36      5.08 o 
   9   1   5       28.15       43.73      6.33 o 
  -9   2   5        0.02       -0.40      4.59 o 
  -8   2   5       11.96       19.96      6.79 o 
  -7   2   5       44.37       48.19      5.06 o 
  -6   2   5       66.70       47.54      7.09 o 
  -5   2   5       40.31       43.88      4.22 o 
  -4   2   5      237.10      247.84      7.98 o 
  -3   2   5      374.80      378.42      9.48 o 
  -2   2   5      469.61      494.75      7.89 o 
  -1   2   5       80.86       75.57      3.45 o 
   0   2   5       83.88       89.68      2.71 o 
   1   2   5      494.70      563.88      9.53 o 
   2   2   5     3425.11     3693.22     52.26 o 
   3   2   5       16.26       15.57      3.79 o 
   4   2   5       73.41       76.99      4.17 o 
   5   2   5      252.40      277.35     16.19 o 
   6   2   5        2.95        5.30      2.54 o 
   7   2   5        3.48        1.60      2.68 o 
   8   2   5        6.64        7.18      5.39 o 
   9   2   5        0.85        4.59      5.59 o 
  -9   3   5        2.34        2.39      5.59 o 
  -8   3   5        5.43        8.78      6.19 o 
  -7   3   5        9.28       13.20      3.45 o 
  -6   3   5       66.42       78.80      5.71 o 
  -5   3   5      180.76      186.23     10.09 o 
  -4   3   5        1.92        3.76      1.96 o 
  -3   3   5      134.06      135.55      3.78 o 
  -2   3   5      105.03      113.29      4.51 o 
  -1   3   5       36.76       33.19      2.67 o 
   0   3   5      558.06      581.06      9.99 o 
   1   3   5        3.58        2.54      1.70 o 
   2   3   5        0.85        1.90      1.20 o 
   3   3   5      765.02      874.41     25.88 o 
   4   3   5      389.53      404.93      9.98 o 
   5   3   5      365.12      360.58     16.80 o 
   6   3   5      114.92      109.63     10.18 o 
   7   3   5        2.70        2.39      4.59 o 
   8   3   5        5.67        3.99      5.19 o 
   9   3   5        0.02        9.78      6.39 o 
  -9   4   5        0.00       -0.40      5.19 o 
  -8   4   5        0.55       -3.79      3.79 o 
  -7   4   5       11.07        5.93      3.07 o 
  -6   4   5        3.18        1.34      2.39 o 
  -5   4   5       68.80       68.82     15.47 o 
  -4   4   5       78.00       70.68      4.59 o 
  -3   4   5       48.97       43.12      2.56 o 
  -2   4   5       17.42       16.16      1.84 o 
  -1   4   5      256.49      268.37      6.36 o 
   0   4   5       25.78       26.95      3.99 o 
   1   4   5      191.03      200.46      9.79 o 
   2   4   5       81.66       77.48      6.59 o 
   3   4   5      434.89      447.70     17.41 o 
   4   4   5        0.02        0.80      3.19 o 
   5   4   5        5.51        0.20      3.39 o 
   6   4   5      268.87      271.58     15.79 o 
   7   4   5       40.16       47.71      8.58 o 
   8   4   5        9.93        6.99      5.59 o 
  -9   5   5        2.19       -0.60      5.19 o 
  -8   5   5       10.82       28.74      7.98 o 
  -7   5   5        0.56        2.27      5.59 o 
  -6   5   5      100.91      107.42     13.88 o 
  -5   5   5      108.26      116.29      6.35 o 
  -4   5   5       73.62       75.94      5.00 o 
  -3   5   5       36.78       42.67      6.01 o 
  -2   5   5       46.27       49.79      2.73 o 
  -1   5   5      507.68      532.71     17.02 o 
   0   5   5       57.41       64.89      6.39 o 
   1   5   5       18.30       14.57      3.79 o 
   2   5   5       30.54       30.74      5.19 o 
   3   5   5       85.58       92.25      8.19 o 
   4   5   5      147.71      152.80     10.79 o 
   5   5   5       86.78       75.27      8.98 o 
   6   5   5       12.40       21.36      5.99 o 
   7   5   5       36.03       26.75      7.39 o 
   8   5   5        2.35       -2.20      4.59 o 
  -8   6   5        4.66        6.79      6.99 o 
  -7   6   5        1.64        1.67      4.99 o 
  -6   6   5      117.48      108.63      9.19 o 
  -5   6   5       11.73        5.90      3.39 o 
  -4   6   5        3.08        2.10      2.12 o 
  -3   6   5      133.18      137.21      9.59 o 
  -2   6   5       65.29       83.05      6.39 o 
  -1   6   5       45.25       38.53      5.19 o 
   0   6   5        1.62        1.40      2.39 o 
   1   6   5      676.05      652.45     21.84 o 
   2   6   5       41.86       33.74      5.79 o 
   3   6   5       68.44       66.08      7.99 o 
   4   6   5        1.98        2.39      3.39 o 
   5   6   5        2.09        4.19      4.19 o 
   6   6   5       69.23       61.49      9.38 o 
   7   6   5        0.15       -1.00      4.39 o 
  -8   7   5        2.62        2.20      5.99 o 
  -7   7   5        5.97        5.50      3.35 o 
  -6   7   5        0.56        1.00      3.39 o 
  -5   7   5      139.66      128.21     10.18 o 
  -4   7   5       31.52       20.96      5.39 o 
  -3   7   5       56.24       49.11      6.99 o 
  -2   7   5        0.20       -3.29      2.20 o 
  -1   7   5       15.27       13.17      3.99 o 
   0   7   5      130.01      127.82      9.39 o 
   1   7   5        4.09        3.59      3.79 o 
   2   7   5      196.16      211.17     12.99 o 
   3   7   5       19.86       24.15      6.19 o 
   4   7   5       96.06      101.43      9.98 o 
   5   7   5      122.44      117.61     11.18 o 
   6   7   5       27.82       25.55      7.39 o 
   7   7   5       13.89       11.38      6.39 o 
  -7   8   5        0.81       -2.59      3.79 o 
  -6   8   5        0.30        0.60      3.39 o 
  -5   8   5       66.03       65.68      8.58 o 
  -4   8   5        3.85        0.40      3.79 o 
  -3   8   5        0.37       -0.40      3.39 o 
  -2   8   5      192.07      174.19     10.79 o 
  -1   8   5      206.56      218.96     12.39 o 
   0   8   5       37.60       46.31      7.19 o 
   1   8   5      377.73      405.30     18.40 o 
   2   8   5      567.19      543.93     22.41 o 
   3   8   5      165.03      193.93     13.38 o 
   4   8   5       18.92       12.37      5.59 o 
   5   8   5        1.02        2.39      4.79 o 
   6   8   5        8.49        7.58      5.79 o 
  -6   9   5       11.37       10.18      5.39 o 
  -5   9   5       15.05       11.18      5.19 o 
  -4   9   5        2.05        0.00      3.99 o 
  -2   9   5       53.89       63.28      8.18 o 
  -1   9   5      901.87      867.40     28.66 o 
   0   9   5      554.31      596.47     23.41 o 
   1   9   5        4.73        3.99      4.79 o 
   2   9   5        4.75        4.19      4.59 o 
   3   9   5       21.01       21.76      6.59 o 
   4   9   5       23.11       24.75      7.19 o 
   5   9   5        0.24       -0.60      4.59 o 
  -5  10   5        5.03        1.40      4.19 o 
  -4  10   5       25.51       33.33      7.58 o 
  -2  10   5       28.72       20.16      5.99 o 
  -1  10   5       38.19       29.74      6.99 o 
   0  10   5        9.19        7.78      5.39 o 
   1  10   5       12.67       11.58      5.99 o 
   2  10   5        8.07        4.59      4.99 o 
   3  10   5        5.16       -3.39      4.39 o 
   4  10   5        0.41        0.40      5.19 o 
  -1  11   5        8.80       10.98      6.19 o 
   0  11   5       43.88       40.72      8.38 o 
   1  11   5        0.19        5.19      5.79 o 
   2  11   5       11.15       15.97      6.99 o 
  -2 -12   6       11.83       23.55      8.18 o 
  -1 -12   6       51.61       66.67     10.98 o 
   0 -12   6        4.64       10.78      6.59 o 
   1 -12   6        2.55        5.59      5.59 o 
   3 -12   6       19.05       21.16      8.98 o 
  -4 -11   6        0.42        0.80      4.79 o 
  -3 -11   6        1.92        2.00      4.79 o 
  -2 -11   6       11.02        7.78      5.59 o 
  -1 -11   6       28.39       35.73      8.18 o 
   0 -11   6        4.16        0.00      4.79 o 
   2 -11   6        0.70       -2.36      2.80 o 
   3 -11   6        2.11        1.23      3.25 o 
   4 -11   6        0.02       -0.24      3.17 o 
   5 -11   6        0.04        2.84      3.87 o 
  -5 -10   6       11.74       24.55      6.59 o 
  -4 -10   6        4.29        4.59      4.79 o 
  -3 -10   6       10.06        5.99      5.19 o 
  -2 -10   6       72.48       69.67      9.98 o 
  -1 -10   6       40.55       57.63      5.46 o 
   0 -10   6       14.15       13.57      4.19 o 
   1 -10   6       12.20       10.72      3.62 o 
   2 -10   6       45.02       39.14      5.21 o 
   3 -10   6        0.07        1.31      2.87 o 
   4 -10   6        4.19        3.50      3.29 o 
   5 -10   6        2.93        1.28      3.14 o 
   6 -10   6        0.15       -1.73      3.35 o 
  -5  -9   6        4.42        9.18      4.99 o 
  -4  -9   6       20.38       18.55      3.69 o 
  -3  -9   6       98.43      105.92      6.14 o 
  -2  -9   6       23.19       33.56      4.35 o 
  -1  -9   6        7.05       11.78      3.99 o 
   0  -9   6       61.56       82.05      8.48 o 
   1  -9   6      144.43      160.91      7.72 o 
   2  -9   6      177.05      197.29      8.79 o 
   3  -9   6       12.32        8.93      6.99 o 
   4  -9   6        0.49        0.13      2.69 o 
   5  -9   6        0.49       -3.18      2.58 o 
   6  -9   6       26.25       30.36      8.28 o 
   7  -9   6       11.08        4.75      3.65 o 
  -6  -8   6       24.53       21.16      5.79 o 
  -5  -8   6       37.35       35.12      4.40 o 
  -4  -8   6        0.73        0.56      2.24 o 
  -3  -8   6       83.87       81.04      5.31 o 
  -2  -8   6      235.69      254.95      8.88 o 
  -1  -8   6        0.06        0.40      2.59 o 
   0  -8   6        9.04       12.20      3.16 o 
   1  -8   6      225.11      213.06      9.89 o 
   2  -8   6        3.64        1.77      3.49 o 
   3  -8   6       71.34       81.65     10.78 o 
   4  -8   6       66.51       75.03      6.46 o 
   5  -8   6        1.65        0.31      2.83 o 
   6  -8   6       34.21       35.83     11.28 o 
   7  -8   6        1.33       -1.74      3.89 o 
  -7  -7   6        1.09       -1.00      3.99 o 
  -6  -7   6        2.07        1.80      3.99 o 
  -5  -7   6      112.54      102.01      5.99 o 
  -4  -7   6       46.09       42.46      4.40 o 
  -3  -7   6       80.97       71.33      4.85 o 
  -2  -7   6       54.52       62.88      5.39 o 
  -1  -7   6      281.79      301.02      9.30 o 
   0  -7   6       34.96       40.74      8.98 o 
   1  -7   6      132.86      130.59     11.28 o 
   2  -7   6       34.13       30.73      4.08 o 
   3  -7   6        8.97        9.80      3.02 o 
   4  -7   6        9.92        7.98      2.92 o 
   5  -7   6        0.88        0.56      2.59 o 
   6  -7   6       37.90       46.11      8.78 o 
   7  -7   6        1.48       -1.40      4.99 o 
   8  -7   6       11.27        9.98      6.79 o 
  -8  -6   6        7.90        0.00      4.19 o 
  -7  -6   6        1.68        0.20      4.19 o 
  -6  -6   6       23.25       33.53      6.79 o 
  -5  -6   6      121.19      122.86      6.35 o 
  -4  -6   6        2.26        1.20      2.18 o 
  -3  -6   6       34.88       40.28      8.58 o 
  -2  -6   6        0.08       -0.20      2.00 o 
  -1  -6   6      370.22      379.80     10.14 o 
   0  -6   6      122.12      136.81      6.02 o 
   1  -6   6       48.16       58.19      9.18 o 
   2  -6   6      493.66      508.87     12.88 o 
   3  -6   6        3.58        1.72      2.04 o 
   4  -6   6       54.68       45.14      4.65 o 
   5  -6   6      190.35      187.98     13.58 o 
   6  -6   6        6.07        3.79      4.59 o 
   7  -6   6       43.13       55.46     20.66 o 
   8  -6   6       19.46       23.93      5.50 o 
  -8  -5   6        0.29       -1.20      4.19 o 
  -7  -5   6        3.68        0.80      3.99 o 
  -6  -5   6        4.03        6.79      4.39 o 
  -5  -5   6        0.12       -2.39      2.59 o 
  -4  -5   6       18.49       22.44      3.03 o 
  -3  -5   6       20.39       19.47      2.73 o 
  -2  -5   6       53.58       53.64      3.73 o 
  -1  -5   6      551.07      592.03     19.43 o 
   0  -5   6     2356.43     2535.09     52.06 o 
   1  -5   6     1109.48     1161.71     29.77 o 
   2  -5   6       53.41       32.62      3.50 o 
   3  -5   6      290.30      306.58      9.51 o 
   4  -5   6        6.56        6.41      6.69 o 
   5  -5   6       61.70       54.90      7.99 o 
   6  -5   6        0.86       -2.84      2.24 o 
   7  -5   6        8.65        8.22      3.78 o 
   8  -5   6        1.05        6.10      4.02 o 
   9  -5   6        4.17        9.20      4.60 o 
  -9  -4   6       21.73       27.54      7.78 o 
  -8  -4   6       51.64       54.50      8.98 o 
  -7  -4   6       86.66      109.01     11.18 o 
  -6  -4   6       58.05       47.71      6.99 o 
  -5  -4   6        0.98       -1.00      2.59 o 
  -4  -4   6      148.70      135.77      5.57 o 
  -3  -4   6      143.12      141.64      5.44 o 
  -2  -4   6      314.64      330.45     19.10 o 
  -1  -4   6        1.68        1.16      1.33 o 
   0  -4   6      476.24      501.97     20.53 o 
   1  -4   6      431.99      484.24     11.16 o 
   2  -4   6     1099.04     1162.22     21.43 o 
   3  -4   6      126.37      144.87      6.10 o 
   4  -4   6       26.53       18.41      4.39 o 
   5  -4   6        3.64        2.99      3.39 o 
   6  -4   6        0.29       -2.59      2.18 o 
   7  -4   6        0.92        0.70      2.82 o 
   8  -4   6        8.62       10.68      7.48 o 
   9  -4   6        7.08        4.54      4.29 o 
  -9  -3   6       22.35       27.54      7.78 o 
  -8  -3   6        0.32       -1.00      3.79 o 
  -7  -3   6       95.58       90.05     10.18 o 
  -6  -3   6        5.72       10.98      4.39 o 
  -5  -3   6       69.93       54.31      6.59 o 
  -4  -3   6        0.09       -0.82      1.25 o 
  -3  -3   6       31.64       18.96      3.59 o 
  -2  -3   6        1.79        5.56      1.62 o 
  -1  -3   6       15.93       22.78      2.33 o 
   0  -3   6      990.38     1083.07     18.49 o 
   1  -3   6      396.34      400.56      9.48 o 
   2  -3   6       99.28      130.74      5.28 o 
   3  -3   6      607.25      582.11     13.05 o 
   4  -3   6       47.16       32.74      5.79 o 
   5  -3   6       13.99       13.41      3.15 o 
   6  -3   6       11.33       13.18      3.60 o 
   7  -3   6        2.75        2.06      2.95 o 
   8  -3   6       92.50       96.94      8.33 o 
   9  -3   6       18.27       17.56      5.22 o 
  -9  -2   6        4.91       -5.59      4.19 o 
  -8  -2   6       29.66       47.70      8.78 o 
  -7  -2   6       12.77       18.16      5.79 o 
  -6  -2   6       34.97       28.34      5.99 o 
  -5  -2   6       10.03        8.38      3.39 o 
  -4  -2   6      116.78      117.64      7.59 o 
  -3  -2   6      127.01      139.64      7.59 o 
  -2  -2   6      469.86      477.30      9.92 o 
  -1  -2   6      321.60      317.59      7.55 o 
   0  -2   6        6.42       12.48      1.82 o 
   1  -2   6       97.34       91.16      3.94 o 
   2  -2   6      174.36      164.52      7.50 o 
   3  -2   6        8.12       13.35      2.79 o 
   4  -2   6        9.55       13.97      4.19 o 
   5  -2   6        0.00       -1.93      1.82 o 
   6  -2   6       91.95       83.69     15.08 o 
   7  -2   6        4.40        1.55      2.83 o 
   8  -2   6       55.78       76.23      7.41 o 
   9  -2   6       19.93       24.02      9.28 o 
  -9  -1   6        2.76       10.18      5.79 o 
  -8  -1   6        5.61        1.80      4.79 o 
  -7  -1   6       95.48       62.50      8.59 o 
  -6  -1   6      300.31      321.65     15.59 o 
  -5  -1   6       48.04       37.33      5.59 o 
  -4  -1   6       87.30       89.58      4.80 o 
  -3  -1   6       40.27       53.92      3.52 o 
  -2  -1   6        0.96        1.42      0.93 o 
  -1  -1   6        6.20        8.83      1.32 o 
   0  -1   6      139.48      120.47      3.45 o 
   1  -1   6        4.48        4.90      1.19 o 
   2  -1   6       70.17       71.48      2.71 o 
   3  -1   6       53.00       46.09      7.99 o 
   4  -1   6       24.55       34.13      5.79 o 
   5  -1   6      250.50      250.33      8.99 o 
   6  -1   6      231.37      234.76      9.42 o 
   7  -1   6        5.18       11.44      3.69 o 
   8  -1   6       27.27       31.53      5.36 o 
   9  -1   6        2.15        5.70      4.01 o 
  -9   0   6        4.76        3.79      5.19 o 
  -8   0   6       75.71       62.09      9.58 o 
  -7   0   6        1.34        4.99      4.59 o 
  -6   0   6      320.46      320.76     10.36 o 
  -5   0   6       13.60       19.89      4.19 o 
  -4   0   6       36.96       34.37      7.09 o 
  -3   0   6      339.19      360.12      9.19 o 
  -2   0   6      177.86      183.48      4.25 o 
  -1   0   6      394.77      365.52      6.52 o 
   0   0   6      268.76      285.82      5.56 o 
   1   0   6      276.10      318.03      9.13 o 
   2   0   6      527.98      561.69     11.57 o 
   3   0   6        0.13       -0.69      1.10 o 
   4   0   6       25.25       32.34      5.59 o 
   5   0   6      128.84      125.98      6.24 o 
   6   0   6       61.32       53.37      5.59 o 
   7   0   6      134.09      141.74      7.93 o 
   8   0   6       66.87       65.00      6.74 o 
   9   0   6        0.30        0.98      3.39 o 
  -9   1   6       52.09       52.30     10.18 o 
  -8   1   6        1.53        1.80      4.79 o 
  -7   1   6       18.40       17.66      3.69 o 
  -6   1   6      136.12      137.37      9.19 o 
  -5   1   6      121.18      137.89     12.68 o 
  -4   1   6       78.23       83.26      4.73 o 
  -3   1   6        3.09        3.39      1.69 o 
  -2   1   6      157.49      157.75      3.97 o 
  -1   1   6        0.01        0.98      0.98 o 
   0   1   6     2898.50     2964.75     33.45 o 
   1   1   6        1.00        0.51      0.87 o 
   2   1   6        5.88        3.92      1.16 o 
   3   1   6      196.23      201.72      7.69 o 
   4   1   6       17.59       19.36      4.59 o 
   5   1   6        5.49        2.60      1.96 o 
   6   1   6      180.88      161.25      7.72 o 
   7   1   6       45.24       42.63      5.34 o 
   8   1   6       97.27      115.96      8.56 o 
   9   1   6       87.91      121.98     13.78 o 
  -9   2   6       13.27       16.37      7.38 o 
  -8   2   6       84.57       88.56      7.08 o 
  -7   2   6       17.94       16.15      3.64 o 
  -6   2   6       15.09       17.42      3.39 o 
  -5   2   6        0.09       -2.37      1.58 o 
  -4   2   6      184.99      193.14     11.29 o 
  -3   2   6      115.23      110.46      5.15 o 
  -2   2   6      160.47      180.01      5.08 o 
  -1   2   6       39.16       46.20      3.42 o 
   0   2   6     2629.55     2862.11     45.18 o 
   1   2   6     2379.21     2662.35     30.56 o 
   2   2   6       74.70       80.39      4.87 o 
   3   2   6       69.17       76.66      3.01 o 
   4   2   6       44.53       39.93      5.99 o 
   5   2   6      735.43      730.47     16.18 o 
   6   2   6      148.10      146.40     11.78 o 
   7   2   6       20.70       12.37      5.79 o 
   8   2   6        2.31       -2.00      4.19 o 
   9   2   6       51.01       70.26     11.18 o 
  -9   3   6        2.30        3.59      5.99 o 
  -8   3   6        6.06        2.85      3.14 o 
  -7   3   6       27.21       32.80      4.54 o 
  -6   3   6       21.73       23.26      4.09 o 
  -5   3   6      243.56      245.57     13.29 o 
  -4   3   6       29.14       28.76      5.09 o 
  -3   3   6      102.52      109.18      5.28 o 
  -2   3   6       54.56       62.11      2.92 o 
  -1   3   6        4.34        7.48      1.38 o 
   0   3   6      400.82      377.78      6.88 o 
   1   3   6        8.65       12.91      1.77 o 
   2   3   6      171.93      186.23      9.99 o 
   3   3   6       89.18       77.08      6.99 o 
   4   3   6        0.35        2.39      2.99 o 
   5   3   6       68.86       56.90      7.99 o 
   6   3   6       14.49       17.36      6.19 o 
   7   3   6       21.03       23.15      7.19 o 
   8   3   6       15.64       24.75      7.58 o 
  -9   4   6        2.48        4.99      6.39 o 
  -8   4   6       17.71       15.57      7.19 o 
  -7   4   6        9.59       12.97      3.60 o 
  -6   4   6       82.41       91.73     11.58 o 
  -5   4   6        0.03       -1.04      2.06 o 
  -4   4   6       94.41       83.63      6.79 o 
  -3   4   6        0.17        0.70      1.55 o 
  -2   4   6      427.32      432.70     15.20 o 
  -1   4   6       29.95       34.03      2.38 o 
   0   4   6       99.37       96.16      4.92 o 
   1   4   6       28.76       19.56      3.99 o 
   2   4   6       22.94       15.57      3.99 o 
   3   4   6      277.35      244.69     12.99 o 
   4   4   6        0.15        0.00      3.19 o 
   5   4   6       61.82       66.08      8.78 o 
   6   4   6        1.33        2.79      3.99 o 
   7   4   6       26.58       17.36      6.59 o 
   8   4   6       11.97        6.39      5.99 o 
  -8   5   6        3.72        4.59      5.99 o 
  -7   5   6        8.60        8.58      3.43 o 
  -6   5   6       21.33       17.79      3.88 o 
  -5   5   6       66.33       61.03     13.88 o 
  -4   5   6        3.07        2.70      2.16 o 
  -3   5   6       12.16       12.63      2.73 o 
  -2   5   6      143.68      157.26      8.79 o 
  -1   5   6      422.29      412.20     12.01 o 
   0   5   6        1.56        3.59      2.59 o 
   1   5   6      114.12      106.05      7.99 o 
   2   5   6       40.36       37.73      5.79 o 
   3   5   6      682.65      659.30     23.64 o 
   4   5   6       29.52       23.75      5.99 o 
   5   5   6       11.96       13.57      5.59 o 
   6   5   6        5.30        0.20      4.59 o 
   7   5   6        0.21        2.79      4.99 o 
   8   5   6        3.39        2.59      5.39 o 
  -8   6   6       18.69       24.35      7.98 o 
  -7   6   6        4.09       10.73      3.74 o 
  -6   6   6       16.19       17.72      4.09 o 
  -5   6   6       20.36       15.67      3.67 o 
  -4   6   6       14.06        9.58      4.39 o 
  -3   6   6      224.19      203.61     12.19 o 
  -2   6   6       11.99       12.29      2.92 o 
  -1   6   6       98.20       97.45      7.39 o 
   0   6   6        6.09        2.79      2.79 o 
   1   6   6      390.11      382.03     16.20 o 
   2   6   6        0.02        4.79      3.79 o 
   3   6   6      690.24      689.39     25.04 o 
   4   6   6      154.18      148.59     11.58 o 
   5   6   6        0.81       -3.39      3.59 o 
   6   6   6       21.87       15.57      6.19 o 
   7   6   6       12.55        5.99      5.59 o 
  -7   7   6        3.17        2.39      3.99 o 
  -6   7   6        2.41        0.40      3.59 o 
  -5   7   6       18.88       15.17      5.39 o 
  -4   7   6      159.30      148.40     11.18 o 
  -3   7   6       40.83       48.11      7.39 o 
  -2   7   6       84.92       92.86      5.95 o 
  -1   7   6      263.40      302.17     13.99 o 
   0   7   6        7.87       15.57      4.79 o 
   1   7   6      187.46      205.56     12.59 o 
   2   7   6      405.04      405.96     18.40 o 
   3   7   6       58.59       45.71      7.79 o 
   4   7   6        1.92       -3.59      3.39 o 
   5   7   6       21.34       27.14      7.38 o 
   6   7   6        0.69        2.39      4.79 o 
  -7   8   6        6.65       12.57      5.59 o 
  -6   8   6       13.99       19.56      5.99 o 
  -5   8   6       36.83       25.55      6.39 o 
  -4   8   6        0.45        1.80      4.19 o 
  -3   8   6      123.76      115.82     10.58 o 
  -1   8   6        3.88        8.98      4.79 o 
   0   8   6       35.31       52.10      7.78 o 
   1   8   6      379.59      401.27     18.59 o 
   2   8   6       23.73       24.15      6.39 o 
   3   8   6        2.34        9.58      5.39 o 
   4   8   6       50.53       38.13      8.18 o 
   5   8   6        0.03       -2.59      3.99 o 
  -6   9   6        2.01       -1.60      3.79 o 
  -5   9   6        0.75        0.80      4.19 o 
  -4   9   6       55.37       38.93      7.59 o 
  -3   9   6        7.31        2.79      4.39 o 
  -1   9   6        2.60        0.20      3.59 o 
   0   9   6      254.10      244.36     14.39 o 
   1   9   6       68.74       71.47      9.38 o 
   2   9   6        5.05        7.18      5.19 o 
   3   9   6       18.28       30.14      7.58 o 
   4   9   6        0.15        0.00      4.79 o 
  -4  10   6       39.50       36.73      7.78 o 
  -3  10   6       10.98       10.58      5.99 o 
  -1  10   6        9.27        6.99      5.39 o 
   0  10   6        0.24       -5.09      3.39 o 
   1  10   6       13.09       17.36      6.59 o 
   2  10   6        4.68        0.00      4.99 o 
   3  10   6        0.11        0.40      4.99 o 
   0  11   6       52.49       36.93      8.18 o 
  -1 -12   7        6.36       13.17      6.79 o 
   0 -12   7       14.07        0.40      5.79 o 
   2 -12   7        0.28        3.19      6.19 o 
  -3 -11   7       29.63       28.14      7.39 o 
  -2 -11   7       75.24       87.44     11.58 o 
  -1 -11   7        1.09        3.59      5.59 o 
   0 -11   7        7.52        8.58      4.39 o 
   1 -11   7        0.56        1.78      5.79 o 
   2 -11   7        2.14       -2.34      2.92 o 
   3 -11   7        5.06        4.43      3.77 o 
   4 -11   7        0.27        0.72      3.54 o 
  -5 -10   7       19.18       17.96      6.19 o 
  -4 -10   7       26.37       12.18      5.99 o 
  -3 -10   7        0.03        1.40      4.39 o 
  -2 -10   7       13.97       20.62      6.69 o 
  -1 -10   7        0.74        2.22      2.72 o 
   0 -10   7       22.27       21.85      4.20 o 
   1 -10   7       21.93       22.27      5.29 o 
   2 -10   7        0.64       -1.03      2.87 o 
   3 -10   7       33.64       32.74      5.35 o 
   4 -10   7       16.71        4.40      3.29 o 
   5 -10   7        2.35        1.66      3.49 o 
  -5  -9   7        0.11       -1.25      2.59 o 
  -4  -9   7        4.34        0.96      3.49 o 
  -3  -9   7       13.39       18.21      3.55 o 
  -2  -9   7        0.43        0.65      2.54 o 
  -1  -9   7       68.58       73.87      6.59 o 
   0  -9   7       15.30       13.26      3.41 o 
   1  -9   7        2.61        4.10      2.90 o 
   2  -9   7       91.99       96.36      7.39 o 
   3  -9   7       16.28       24.25      6.19 o 
   4  -9   7        1.33        2.20      3.05 o 
   5  -9   7        0.01       -0.35      2.89 o 
   6  -9   7       18.13       10.45      4.17 o 
  -7  -8   7        1.83        4.39      4.99 o 
  -6  -8   7       50.08       46.71      7.78 o 
  -5  -8   7        0.30       -0.86      2.39 o 
  -4  -8   7        9.00       14.96      4.19 o 
  -3  -8   7        0.01       -0.75      2.21 o 
  -2  -8   7       44.38       51.32      4.84 o 
  -1  -8   7      579.51      580.51     17.31 o 
   0  -8   7      536.14      542.09     14.20 o 
   1  -8   7       63.81       50.91      7.19 o 
   2  -8   7      163.72      167.11     11.19 o 
   3  -8   7        3.20        1.42      2.99 o 
   4  -8   7       47.34       39.67      5.10 o 
   5  -8   7        1.70        1.83      2.73 o 
   6  -8   7       33.27       37.65      6.99 o 
   7  -8   7        0.09       -1.31      3.06 o 
  -7  -7   7        0.99        1.40      4.39 o 
  -6  -7   7        7.18        7.38      4.59 o 
  -5  -7   7       80.31       67.48      8.19 o 
  -4  -7   7        0.19       -0.20      2.10 o 
  -3  -7   7       32.66       20.65      6.29 o 
  -2  -7   7       83.91       80.07      6.39 o 
  -1  -7   7       21.56       16.63      3.25 o 
   0  -7   7      122.11      127.94      6.59 o 
   1  -7   7      902.93      920.64     19.52 o 
   2  -7   7       27.67       24.28      3.87 o 
   3  -7   7       45.16       42.40      6.39 o 
   4  -7   7       20.11       19.95      7.78 o 
   5  -7   7       26.99       21.10      4.21 o 
   6  -7   7        0.02       -1.17      2.83 o 
   7  -7   7        3.62        1.39      3.35 o 
   8  -7   7       19.21       18.96      8.18 o 
  -8  -6   7        3.95        7.18      5.59 o 
  -7  -6   7       20.36       23.15      6.79 o 
  -6  -6   7       15.64       15.77      5.39 o 
  -5  -6   7       54.34       37.13      6.19 o 
  -4  -6   7       27.69       19.84      3.49 o 
  -3  -6   7       65.97       51.47      7.29 o 
  -2  -6   7       76.09       65.30      4.46 o 
  -1  -6   7       21.17       21.67      3.14 o 
   0  -6   7        9.31       15.86      3.69 o 
   1  -6   7        9.88       24.15      5.79 o 
   2  -6   7      121.32      104.86      5.75 o 
   3  -6   7        0.74        2.28      2.21 o 
   4  -6   7       67.33       68.78     13.48 o 
   5  -6   7       66.87       63.85      8.38 o 
   6  -6   7        0.06       -0.22      2.64 o 
   7  -6   7        3.73        8.58      5.99 o 
   8  -6   7       34.36       26.95      8.58 o 
  -8  -5   7        0.17        6.19      4.79 o 
  -7  -5   7        2.56        3.19      4.19 o 
  -6  -5   7       48.97       43.92      6.99 o 
  -5  -5   7        9.67        8.78      3.99 o 
  -4  -5   7        9.25        6.89      2.40 o 
  -3  -5   7       18.58       23.97      3.10 o 
  -2  -5   7      104.29      104.08      5.08 o 
  -1  -5   7       68.22       55.33      8.29 o 
   0  -5   7       50.33       43.55      3.89 o 
   1  -5   7      128.16      136.31      5.98 o 
   2  -5   7      135.03      144.54      9.79 o 
   3  -5   7      278.04      276.70     12.19 o 
   4  -5   7       30.16       28.58      4.49 o 
   5  -5   7        0.39       -2.00      1.98 o 
   6  -5   7       22.67       11.98      5.79 o 
   7  -5   7        0.05       -5.69      3.79 o 
   8  -5   7        8.17        7.26      4.26 o 
  -9  -4   7        3.87        4.39      5.79 o 
  -8  -4   7       39.00       33.53      7.78 o 
  -7  -4   7       45.42       30.14      6.79 o 
  -6  -4   7        7.87        6.79      4.19 o 
  -5  -4   7        6.78        7.78      3.79 o 
  -4  -4   7       44.52       42.28      3.58 o 
  -3  -4   7       36.85       44.91      5.39 o 
  -2  -4   7      780.26      800.87     15.74 o 
  -1  -4   7        6.29        9.49      2.16 o 
   0  -4   7        2.49        2.83      1.62 o 
   1  -4   7       92.51      115.99      6.09 o 
   2  -4   7       20.11       23.91      8.08 o 
   3  -4   7      101.98      107.36      5.47 o 
   4  -4   7        4.48        3.06      2.24 o 
   5  -4   7       31.74       27.23     10.18 o 
   6  -4   7        0.03        0.00      3.99 o 
   7  -4   7        4.04        0.69      3.01 o 
   8  -4   7        2.52       -2.76      3.26 o 
   9  -4   7       71.59       80.58      8.68 o 
  -9  -3   7        0.47       -3.99      4.19 o 
  -8  -3   7       47.74       33.73      7.78 o 
  -7  -3   7      103.64       78.67      9.78 o 
  -6  -3   7       21.70       13.97      4.99 o 
  -5  -3   7       67.70       76.47      6.99 o 
  -4  -3   7       21.18       22.75      4.19 o 
  -3  -3   7      143.66      151.02      8.19 o 
  -2  -3   7      219.80      229.61      6.91 o 
  -1  -3   7       46.04       54.04      3.40 o 
   0  -3   7      429.01      470.19     10.62 o 
   1  -3   7       30.60       35.82      3.59 o 
   2  -3   7      168.44      164.64      7.09 o 
   3  -3   7      109.11      120.51      5.56 o 
   4  -3   7       61.11       76.35      5.69 o 
   5  -3   7       38.76       29.34      6.19 o 
   6  -3   7       30.17       33.53      7.19 o 
   7  -3   7       27.39       24.44      4.73 o 
   8  -3   7       15.23       22.74      5.15 o 
   9  -3   7       18.74       13.46      5.89 o 
  -9  -2   7        0.36       -2.79      3.99 o 
  -8  -2   7       46.30       46.51      8.78 o 
  -7  -2   7       53.80       62.08      8.78 o 
  -6  -2   7       47.91       45.71      6.99 o 
  -5  -2   7        0.01        2.00      2.79 o 
  -4  -2   7      128.91      126.23      8.19 o 
  -3  -2   7      230.58      233.46      6.66 o 
  -2  -2   7      101.81      109.27      4.38 o 
  -1  -2   7      535.75      534.28     19.74 o 
   0  -2   7      106.95      111.19      4.46 o 
   1  -2   7      599.37      655.51     23.56 o 
   2  -2   7      116.84      108.85      4.84 o 
   3  -2   7       38.46       48.28      5.39 o 
   4  -2   7       66.90       70.29      5.89 o 
   5  -2   7        0.11       -0.40      3.19 o 
   6  -2   7      106.34      117.23      7.02 o 
   7  -2   7       15.66       20.26      4.63 o 
   8  -2   7      414.47      453.33     15.89 o 
   9  -2   7        0.16        0.90      3.74 o 
  -9  -1   7       15.64       20.56      6.99 o 
  -8  -1   7       11.09       16.96      6.59 o 
  -7  -1   7        2.79        6.39      4.79 o 
  -6  -1   7        4.77        5.79      3.59 o 
  -5  -1   7       13.76       20.76      4.99 o 
  -4  -1   7      112.41      127.66      8.29 o 
  -3  -1   7      456.08      486.82      8.48 o 
  -2  -1   7      367.39      349.71     10.34 o 
  -1  -1   7      140.59      139.23      6.41 o 
   0  -1   7       22.48       20.57      1.90 o 
   1  -1   7       96.51      100.82      3.44 o 
   2  -1   7      240.08      236.00      5.40 o 
   3  -1   7        1.63        1.33      1.17 o 
   4  -1   7      113.26      101.33      5.27 o 
   5  -1   7      232.45      259.79     14.79 o 
   6  -1   7       19.05       13.48      3.54 o 
   7  -1   7       79.58       91.92     18.37 o 
   8  -1   7      120.13       71.48     10.98 o 
   9  -1   7       25.01       30.20      7.68 o 
  -9   0   7        0.01       -1.80      4.19 o 
  -8   0   7        0.50       -0.60      4.19 o 
  -7   0   7        4.90       11.78      5.79 o 
  -6   0   7       73.86       75.27     11.58 o 
  -5   0   7        0.00       -0.60      1.87 o 
  -4   0   7        5.75        6.03      2.33 o 
  -3   0   7        1.60       -0.60      1.41 o 
  -2   0   7      246.02      262.83      9.49 o 
  -1   0   7       53.88       48.80      4.59 o 
   0   0   7       36.10       43.54      2.42 o 
   1   0   7      939.02     1081.23     14.77 o 
   2   0   7      261.36      306.26      7.66 o 
   3   0   7      157.74      165.56      6.61 o 
   4   0   7       35.71       37.70      3.89 o 
   5   0   7       45.38       42.52      7.19 o 
   6   0   7      115.66      103.20     16.77 o 
   7   0   7       50.59       41.05      5.48 o 
   8   0   7        4.93        5.77      5.99 o 
   9   0   7        1.48       -1.43      3.59 o 
  -9   1   7        4.65        4.19      5.99 o 
  -8   1   7        3.55        1.03      3.07 o 
  -7   1   7       27.56       28.22      4.56 o 
  -6   1   7       57.93       55.81      5.34 o 
  -5   1   7        7.56        2.99      2.40 o 
  -4   1   7       76.51       75.67      6.89 o 
  -3   1   7       27.68       32.80      3.38 o 
  -2   1   7       90.01       86.72      3.15 o 
  -1   1   7      354.28      353.63      6.83 o 
   0   1   7      104.19       99.44      3.34 o 
   1   1   7       58.79       53.45      2.57 o 
   2   1   7      144.88      139.41      5.97 o 
   3   1   7      140.63      170.58      7.58 o 
   4   1   7      145.73      140.91      5.84 o 
   5   1   7       82.77       65.89      8.59 o 
   6   1   7     1582.01     1692.51     31.12 o 
   7   1   7       16.30       14.01      3.77 o 
   8   1   7        3.61        4.79      5.59 o 
   9   1   7        2.29       -2.00      5.59 o 
  -9   2   7        0.18       -1.00      5.19 o 
  -8   2   7        0.02       -1.23      2.87 o 
  -7   2   7        0.37       -2.53      2.47 o 
  -6   2   7        0.03       -0.83      2.35 o 
  -5   2   7       10.71       11.00      3.01 o 
  -4   2   7      239.83      226.29      8.13 o 
  -3   2   7       15.13       14.35      2.59 o 
  -2   2   7      696.89      740.44     11.44 o 
  -1   2   7       87.32       92.99      3.38 o 
   0   2   7       28.63       31.79      2.11 o 
   1   2   7      275.77      274.53      5.75 o 
   2   2   7       13.35       21.51      1.93 o 
   3   2   7       31.74       31.18      2.38 o 
   4   2   7       57.73       57.84      7.49 o 
   5   2   7      201.74      216.77     13.79 o 
   6   2   7        9.64       11.78      5.99 o 
   7   2   7       84.12       98.03     11.78 o 
   8   2   7       32.71       47.11      9.58 o 
  -9   3   7        7.58       16.76      7.38 o 
  -8   3   7        0.14        0.67      3.02 o 
  -7   3   7       14.04       15.30      3.83 o 
  -6   3   7       23.93       26.37      4.79 o 
  -5   3   7      123.35      125.73      6.64 o 
  -4   3   7       29.72       29.16      3.74 o 
  -3   3   7       81.99       95.64      5.12 o 
  -2   3   7      200.10      198.79      5.50 o 
  -1   3   7      828.36      910.90     13.44 o 
   0   3   7      471.54      545.68      9.19 o 
   1   3   7        0.17       -0.54      1.53 o 
   2   3   7       32.31       36.47      4.99 o 
   3   3   7       10.60        8.71      2.54 o 
   4   3   7      198.87      201.79     12.59 o 
   5   3   7       51.89       41.92      7.59 o 
   6   3   7      256.62      262.76     16.38 o 
   7   3   7       25.83       27.74      7.58 o 
   8   3   7        0.05        1.60      4.99 o 
  -9   4   7        8.27        3.19      5.99 o 
  -8   4   7       13.23       25.49      4.89 o 
  -7   4   7        0.03        0.10      2.62 o 
  -6   4   7       94.24       67.46     10.18 o 
  -5   4   7       84.75       68.72      5.69 o 
  -4   4   7       37.47       32.64      4.23 o 
  -3   4   7        0.00       -0.33      1.76 o 
  -2   4   7      101.26      106.23      4.09 o 
  -1   4   7      478.32      487.43     11.97 o 
   0   4   7        4.63        2.28      1.92 o 
   1   4   7       18.46       16.96      3.03 o 
   2   4   7        1.58        0.20      1.98 o 
   3   4   7      159.21      173.19     11.39 o 
   4   4   7       21.24       18.76      5.79 o 
   5   4   7        1.70       -2.79      3.19 o 
   6   4   7       19.17       11.18      5.99 o 
   7   4   7       21.53       30.74      7.98 o 
   8   4   7        1.69        4.99      5.19 o 
  -8   5   7        1.24        4.03      3.73 o 
  -7   5   7        1.40        1.05      2.92 o 
  -6   5   7        1.98        0.28      2.54 o 
  -5   5   7      110.68       91.13     10.28 o 
  -4   5   7       17.11       16.09      3.31 o 
  -3   5   7       10.10        8.78      4.19 o 
  -2   5   7      348.02      353.76     16.00 o 
  -1   5   7       13.24       13.93      2.87 o 
   0   5   7      158.87      139.59     19.58 o 
   1   5   7      152.47      156.00      9.99 o 
   2   5   7       19.62       16.37      4.99 o 
   3   5   7      800.30      774.82     27.06 o 
   4   5   7       27.66       22.36      6.39 o 
   5   5   7      128.79      112.23     10.98 o 
   6   5   7       41.31       34.73      7.98 o 
   7   5   7        0.01       -2.20      4.99 o 
  -8   6   7        0.68        0.47      3.29 o 
  -7   6   7        1.01        0.60      2.92 o 
  -6   6   7       19.99       21.36      5.79 o 
  -5   6   7        2.04        4.79      4.19 o 
  -4   6   7        1.15       -3.99      3.19 o 
  -3   6   7       77.22       76.87      8.59 o 
  -2   6   7      133.84      140.40     10.58 o 
  -1   6   7      910.32      909.68     19.45 o 
   0   6   7        0.13        2.04      4.19 o 
   1   6   7      577.30      596.16     21.82 o 
   2   6   7      502.12      450.01     19.21 o 
   4   6   7       54.32       28.95      6.79 o 
   5   6   7        2.48        1.80      4.79 o 
   6   6   7        1.27        0.60      4.39 o 
   7   6   7        1.44        0.60      4.99 o 
  -7   7   7        4.45        2.20      3.79 o 
  -6   7   7        9.75       14.37      5.39 o 
  -5   7   7        2.16        2.59      4.39 o 
  -4   7   7      108.49      105.83      9.98 o 
  -3   7   7       39.89       51.30      8.38 o 
  -2   7   7        2.26        4.79      4.59 o 
  -1   7   7     1713.16     1684.52     30.99 o 
   0   7   7      256.48      278.36     14.19 o 
   1   7   7      220.10      223.57     13.19 o 
   2   7   7       70.90       82.65      9.78 o 
   3   7   7       72.80       90.04     10.58 o 
   4   7   7        9.69        2.79      4.79 o 
   5   7   7        0.45       -0.80      4.19 o 
   6   7   7        0.12        0.40      4.79 o 
  -6   8   7        2.48       -1.00      4.19 o 
  -5   8   7        5.45        1.80      4.39 o 
  -4   8   7        3.14       -2.39      3.79 o 
  -3   8   7       49.69       59.69      8.78 o 
  -2   8   7       68.66       75.26      9.38 o 
  -1   8   7        1.43        0.00      3.39 o 
   0   8   7      115.55      113.22      9.98 o 
   1   8   7       80.02       95.83     10.58 o 
   2   8   7       30.82       42.32      7.78 o 
   3   8   7       39.86       42.52      8.18 o 
   4   8   7        5.98        0.00      4.39 o 
   5   8   7        2.39        5.39      5.39 o 
  -5   9   7       31.92       28.34      7.19 o 
  -4   9   7        3.02        5.59      4.79 o 
  -3   9   7       14.87       10.58      5.39 o 
  -2   9   7        7.19        0.80      4.19 o 
  -1   9   7       35.45       29.74      6.79 o 
   0   9   7        6.93        0.60      4.19 o 
   1   9   7       61.40       67.27      9.38 o 
   2   9   7        6.79        1.20      4.59 o 
   3   9   7       49.49       56.69      9.58 o 
   4   9   7       19.87       27.54      7.78 o 
  -3  10   7        0.10        1.40      4.99 o 
  -2  10   7       15.92       26.94      7.19 o 
   0  10   7       81.82       58.29      8.98 o 
   1  10   7       19.33       34.53      7.98 o 
   2  10   7        0.02       -3.19      4.59 o 
  -3 -11   8        1.55        0.40      4.79 o 
  -2 -11   8       18.18       18.96      7.19 o 
  -1 -11   8        0.00       -0.36      2.66 o 
   0 -11   8        1.39        3.39      3.79 o 
   1 -11   8        1.72        7.56      3.69 o 
   2 -11   8        2.69        6.15      3.65 o 
   3 -11   8       11.59       11.43      4.21 o 
   4 -11   8        0.66        3.80      3.87 o 
  -4 -10   8       62.25       89.43     10.78 o 
  -3 -10   8        7.64       12.80      3.74 o 
  -2 -10   8       16.61       14.58      3.88 o 
  -1 -10   8       14.52       20.96      5.19 o 
   0 -10   8       34.04       34.30      5.13 o 
   1 -10   8        7.97        9.51      3.62 o 
   2 -10   8        0.89        1.43      2.97 o 
   3 -10   8        0.18       -4.03      2.69 o 
   4 -10   8        3.13        4.14      3.50 o 
   5 -10   8        1.31       -0.17      3.79 o 
  -5  -9   8        1.51        3.79      3.99 o 
  -4  -9   8       14.77       14.04      3.55 o 
  -3  -9   8        0.78        2.83      2.68 o 
  -2  -9   8       22.00       20.92      3.98 o 
  -1  -9   8       90.92      106.43      8.98 o 
   0  -9   8       40.37       55.42      7.39 o 
   1  -9   8       74.64       71.41     12.88 o 
   2  -9   8        0.91        4.01      3.07 o 
   3  -9   8        0.00        1.65      2.97 o 
   4  -9   8        1.97        2.65      3.35 o 
   5  -9   8        0.01       -3.61      2.82 o 
   6  -9   8        7.86        5.14      4.19 o 
  -6  -8   8        6.71       13.77      5.59 o 
  -5  -8   8       13.57        9.98      4.79 o 
  -4  -8   8       24.08       10.83      3.26 o 
  -3  -8   8       25.13       22.21      3.78 o 
  -2  -8   8       12.00       10.38      3.99 o 
  -1  -8   8       56.56       72.43      5.87 o 
   0  -8   8        4.11       11.20      3.29 o 
   1  -8   8        4.77       10.22      3.32 o 
   2  -8   8      158.03      164.61      8.05 o 
   3  -8   8       44.48       39.65      5.12 o 
   4  -8   8        5.42        5.43      3.79 o 
   5  -8   8        0.40        1.92      3.15 o 
   6  -8   8       29.97       34.27      6.09 o 
   7  -8   8       22.00       24.08      5.56 o 
  -7  -7   8        2.71        6.99      5.19 o 
  -6  -7   8       43.41       53.69      8.18 o 
  -5  -7   8        3.09        3.79      3.79 o 
  -4  -7   8        0.05       -0.49      2.33 o 
  -3  -7   8      174.98      187.90      7.71 o 
  -2  -7   8      131.28      136.21      6.67 o 
  -1  -7   8       18.27       20.51      3.60 o 
   0  -7   8       81.30       74.96      5.39 o 
   1  -7   8      450.85      500.58     13.74 o 
   2  -7   8       22.37       17.37     10.48 o 
   3  -7   8       54.43       41.36      5.59 o 
   4  -7   8        2.59        1.32      2.73 o 
   5  -7   8        4.91       11.32      3.77 o 
   6  -7   8       24.08       23.15      4.83 o 
   7  -7   8        0.16        1.02      3.29 o 
  -7  -6   8       19.71       21.76      6.39 o 
  -6  -6   8        3.85        3.39      3.79 o 
  -5  -6   8        3.37        1.00      3.19 o 
  -4  -6   8      159.74      158.09      6.92 o 
  -3  -6   8       27.56       32.54      5.39 o 
  -2  -6   8       13.61       17.70      5.29 o 
  -1  -6   8      172.43      191.49      7.44 o 
   0  -6   8        6.51        8.24      2.54 o 
   1  -6   8        2.75        2.46      2.16 o 
   2  -6   8      219.60      212.18      8.34 o 
   3  -6   8        2.37        1.98      2.30 o 
   4  -6   8       36.71       35.85     11.18 o 
   5  -6   8        1.59        0.52      6.59 o 
   6  -6   8       20.83       15.44      5.69 o 
   7  -6   8        4.11       -0.28      3.79 o 
   8  -6   8        5.71        3.80      3.95 o 
  -8  -5   8        9.77        9.38      5.59 o 
  -7  -5   8        1.58        1.80      4.19 o 
  -6  -5   8       20.96       23.95      5.99 o 
  -5  -5   8        1.25        1.40      3.39 o 
  -4  -5   8      102.68       95.25      7.59 o 
  -3  -5   8      158.37      169.79      9.39 o 
  -2  -5   8       36.98       41.78      4.89 o 
  -1  -5   8        6.59        4.23      1.99 o 
   0  -5   8      137.49      127.04      5.90 o 
   1  -5   8      291.96      306.71      9.56 o 
   2  -5   8       20.22       19.34      3.21 o 
   3  -5   8        5.16        4.37      2.44 o 
   4  -5   8        2.91        0.82      2.18 o 
   5  -5   8       64.97       69.01      5.99 o 
   6  -5   8        8.63        9.96      3.78 o 
   7  -5   8        0.69       -4.86      3.49 o 
   8  -5   8        0.08       -3.59      4.99 o 
  -8  -4   8        1.75        0.20      4.19 o 
  -7  -4   8       26.42       22.55      6.19 o 
  -6  -4   8       11.09       11.18      4.79 o 
  -5  -4   8       14.80       12.37      4.59 o 
  -4  -4   8       99.99      103.44      7.79 o 
  -3  -4   8        0.41        0.36      1.48 o 
  -2  -4   8       31.30       24.71      5.89 o 
  -1  -4   8      163.48      169.51      6.33 o 
   0  -4   8        2.46        1.92      1.58 o 
   1  -4   8       39.54       33.64      6.99 o 
   2  -4   8        1.08       -0.02      1.73 o 
   3  -4   8       17.39       20.07      3.31 o 
   4  -4   8       19.90       25.07      3.88 o 
   5  -4   8        0.43       -3.51      2.39 o 
   6  -4   8       10.93        5.96      3.49 o 
   7  -4   8       33.99       29.54      7.98 o 
   8  -4   8       14.80       22.55      7.78 o 
  -8  -3   8       10.55        8.78      5.59 o 
  -7  -3   8       51.64       36.73      7.39 o 
  -6  -3   8      109.66      113.22      9.58 o 
  -5  -3   8        5.33        2.00      3.39 o 
  -4  -3   8        5.40        8.18      3.59 o 
  -3  -3   8       94.35       84.24      4.38 o 
  -2  -3   8       22.74       26.34      2.89 o 
  -1  -3   8       15.44       20.49      4.79 o 
   0  -3   8        5.08       10.87      2.16 o 
   1  -3   8       46.98       28.38      5.49 o 
   2  -3   8        0.52       -0.70      1.41 o 
   3  -3   8       58.37       57.57      4.31 o 
   4  -3   8      106.07      111.13      8.19 o 
   5  -3   8      131.22      131.82      7.10 o 
   6  -3   8      235.66      240.76     16.18 o 
   7  -3   8       32.18       26.55      7.58 o 
   8  -3   8        9.66       17.96      7.18 o 
  -9  -2   8        1.14       -2.39      4.19 o 
  -8  -2   8        0.70       -1.80      3.99 o 
  -7  -2   8       53.44       47.31      8.18 o 
  -6  -2   8      171.71      165.79     11.39 o 
  -5  -2   8       15.47       13.77      4.19 o 
  -4  -2   8      108.95       86.67      6.99 o 
  -3  -2   8       58.04       61.29      5.59 o 
  -2  -2   8      658.78      693.60     13.75 o 
  -1  -2   8        5.01        8.76      1.90 o 
   0  -2   8       76.70       77.77      4.03 o 
   1  -2   8       63.35       53.08      8.19 o 
   2  -2   8       17.05       17.26      3.29 o 
   3  -2   8      146.01      128.63      5.85 o 
   4  -2   8        0.67        4.10      2.35 o 
   5  -2   8       17.48       22.43      7.68 o 
   6  -2   8        4.95        0.20      4.99 o 
   7  -2   8        1.54        4.79      5.39 o 
   8  -2   8       41.09       39.74      6.14 o 
  -9  -1   8        7.42        3.19      5.19 o 
  -8  -1   8        9.39        5.59      4.99 o 
  -7  -1   8        2.71        0.20      4.19 o 
  -6  -1   8       14.17       18.36      5.39 o 
  -5  -1   8      150.08      153.57      9.19 o 
  -4  -1   8      108.69       95.58      7.69 o 
  -3  -1   8       32.68       29.33      3.30 o 
  -2  -1   8       56.16       58.84      4.20 o 
  -1  -1   8       64.67       69.86      3.12 o 
   0  -1   8      166.03      163.70      4.63 o 
   1  -1   8      333.03      344.76      7.98 o 
   2  -1   8      858.01      912.29     13.60 o 
   3  -1   8        9.21        8.29      2.25 o 
   4  -1   8      368.73      388.34     10.91 o 
   5  -1   8        0.74        3.41      4.29 o 
   6  -1   8      219.95      211.38     14.98 o 
   7  -1   8       70.90       71.87     10.78 o 
   8  -1   8        7.62        3.43      3.60 o 
  -9   0   8        0.41        0.00      4.99 o 
  -8   0   8       20.04       26.94      7.98 o 
  -7   0   8       45.40       50.30      8.58 o 
  -6   0   8        0.14       -3.06      2.04 o 
  -5   0   8       36.75       47.11      4.71 o 
  -4   0   8        0.05       -0.61      1.80 o 
  -3   0   8        0.05       -1.69      1.60 o 
  -2   0   8       54.75       58.27      2.87 o 
  -1   0   8       13.30       16.40      1.89 o 
   0   0   8      259.02      258.73      5.91 o 
   1   0   8       15.08       10.33      1.59 o 
   2   0   8       54.83       54.78      2.86 o 
   3   0   8       80.38       83.43      4.54 o 
   4   0   8      784.21      808.40     17.00 o 
   5   0   8      250.42      251.64      9.21 o 
   7   0   8      110.75       64.09     10.18 o 
   8   0   8       14.09       17.10      4.89 o 
  -9   1   8        0.71       -3.19      5.19 o 
  -8   1   8        6.55        8.27      3.80 o 
  -7   1   8        0.09       -3.39      2.26 o 
  -6   1   8       20.47       18.27      3.80 o 
  -5   1   8        0.70       -0.23      2.04 o 
  -4   1   8      174.66      185.55      7.55 o 
  -3   1   8      346.70      334.41     17.50 o 
  -2   1   8      519.22      514.47      9.16 o 
  -1   1   8      167.11      177.75      4.83 o 
   0   1   8       62.55       65.39      2.93 o 
   1   1   8       31.79       33.88      2.18 o 
   2   1   8       18.79       19.23      1.99 o 
   3   1   8      173.53      176.51      5.05 o 
   4   1   8        0.02        2.10      1.96 o 
   5   1   8        1.17       -0.10      2.14 o 
   6   1   8      269.46      287.56     17.59 o 
   7   1   8       21.10       24.55      7.58 o 
   8   1   8       27.50       23.15      7.98 o 
  -9   2   8       13.08       19.76      7.98 o 
  -8   2   8        1.92        6.34      3.69 o 
  -7   2   8        6.76        5.39      3.26 o 
  -6   2   8       27.79       20.94      3.94 o 
  -5   2   8       25.98       26.19      4.09 o 
  -4   2   8       87.56       83.60      6.89 o 
  -3   2   8      153.76      154.69      6.54 o 
  -2   2   8        4.95        4.73      2.01 o 
  -1   2   8       75.53       94.59      3.62 o 
   0   2   8        0.19       -0.30      1.03 o 
   1   2   8        1.34        2.47      1.17 o 
   2   2   8        0.39       -0.39      1.01 o 
   3   2   8      201.44      194.21      7.44 o 
   4   2   8      243.91      246.80     14.39 o 
   5   2   8       29.10       32.93      6.99 o 
   6   2   8        8.40       17.96      6.59 o 
   7   2   8       15.54       24.55      7.58 o 
   8   2   8       14.14       16.37      7.19 o 
  -8   3   8        0.16       -4.03      2.68 o 
  -7   3   8        4.61        9.85      3.69 o 
  -6   3   8       24.85       22.71      5.19 o 
  -5   3   8        5.53        5.89      2.82 o 
  -4   3   8      227.28      233.24      8.75 o 
  -3   3   8      267.33      270.06      9.02 o 
  -2   3   8        4.82        2.79      2.79 o 
  -1   3   8       51.23       60.69      4.47 o 
   0   3   8        0.03       -0.73      1.73 o 
   1   3   8        5.75        7.70      2.39 o 
   2   3   8       12.59       10.75      2.81 o 
   3   3   8       36.85       39.55      4.31 o 
   4   3   8      427.38      379.84     18.40 o 
   5   3   8       56.93       48.71      8.18 o 
   6   3   8       21.88       34.73      7.78 o 
   7   3   8       14.65       20.16      7.19 o 
   8   3   8        0.02        1.20      5.59 o 
  -8   4   8       16.12       20.85      4.69 o 
  -7   4   8        5.04        9.04      4.03 o 
  -6   4   8        3.74        1.39      2.77 o 
  -5   4   8      182.61      168.89      8.11 o 
  -4   4   8        7.06        6.08      2.75 o 
  -3   4   8       37.95       32.47     13.67 o 
  -2   4   8      788.04      759.24     24.86 o 
  -1   4   8      244.44      281.37     13.29 o 
   0   4   8       25.27       22.42      3.35 o 
   1   4   8        8.84        6.40      2.44 o 
   2   4   8        2.71        6.80      2.75 o 
   3   4   8      101.04       72.61     14.88 o 
   4   4   8      277.70      282.39     16.19 o 
   5   4   8       17.99       18.36      6.59 o 
   6   4   8       12.58        3.39      4.99 o 
   7   4   8       18.55       21.16      6.99 o 
  -8   5   8        1.74        1.04      3.39 o 
  -7   5   8        0.17        3.34      3.35 o 
  -6   5   8        1.48        3.69      3.02 o 
  -5   5   8      128.93      123.01     10.38 o 
  -4   5   8      185.46      164.00     11.79 o 
  -3   5   8       56.25       62.09      7.99 o 
  -2   5   8       16.85       20.36      5.59 o 
  -1   5   8      338.59      337.80     10.53 o 
   0   5   8       62.35       63.02      5.28 o 
   1   5   8       50.43       54.16      5.08 o 
   2   5   8       23.03       20.29      3.88 o 
   3   5   8      168.66      179.42      8.52 o 
   4   5   8        0.69        2.20      4.19 o 
   5   5   8        5.79        2.00      4.59 o 
   6   5   8       48.46       49.70      9.18 o 
   7   5   8        0.74        3.39      5.79 o 
  -7   6   8        1.33        1.80      4.19 o 
  -6   6   8        2.91        2.59      3.99 o 
  -5   6   8       44.15       49.30      7.78 o 
  -4   6   8      100.25       84.86      9.58 o 
  -3   6   8      533.52      553.87     22.41 o 
  -2   6   8        3.27        4.39      4.59 o 
  -1   6   8        5.88        5.18      2.97 o 
   0   6   8      348.50      317.48     20.29 o 
   1   6   8      278.10      289.92     15.89 o 
   2   6   8      230.34      214.78     13.59 o 
   3   6   8      121.18      128.60     11.18 o 
   4   6   8        3.59        1.80      4.19 o 
   5   6   8        0.80       -0.80      4.39 o 
   6   6   8       10.67        7.58      5.79 o 
  -7   7   8       30.90       45.91      8.18 o 
  -6   7   8        0.04        2.79      4.39 o 
  -5   7   8       21.69       20.56      6.19 o 
  -4   7   8       66.93       65.68      8.98 o 
  -3   7   8        8.27       12.77      5.39 o 
  -2   7   8      129.26      107.04     10.98 o 
  -1   7   8        0.63        0.20      4.19 o 
   0   7   8      541.74      532.44     17.91 o 
   1   7   8       21.92       25.35      6.39 o 
   2   7   8      123.72      124.20     10.78 o 
   3   7   8        0.26        1.20      4.39 o 
   4   7   8        0.55       -4.59      3.59 o 
   5   7   8       16.69        6.99      5.59 o 
  -6   8   8        2.18       -2.00      4.39 o 
  -5   8   8        4.76        5.59      4.99 o 
  -4   8   8       23.46       10.78      5.39 o 
  -3   8   8      204.73      201.95     14.18 o 
  -2   8   8        0.18       -2.79      4.19 o 
  -1   8   8        5.50        7.38      5.19 o 
   0   8   8        3.52        8.65      6.89 o 
   1   8   8       28.64       21.16      6.59 o 
   2   8   8        1.23       -3.39      3.99 o 
   3   8   8       26.76       16.77      6.59 o 
   4   8   8        1.03        1.20      5.19 o 
  -4   9   8       67.65       45.71      8.58 o 
  -3   9   8        1.77       -1.60      3.99 o 
  -2   9   8        0.15        1.40      4.39 o 
  -1   9   8        0.50        1.00      4.99 o 
   0   9   8        8.69       14.45      4.26 o 
   1   9   8        7.49        5.79      5.19 o 
   2   9   8        5.00        1.00      5.19 o 
   3   9   8        4.52        1.80      5.19 o 
  -2  10   8        0.41        0.80      4.79 o 
   0  10   8        3.28        3.99      4.99 o 
  -2 -11   9        1.83       -1.02      3.06 o 
  -1 -11   9        0.91        7.38      4.39 o 
   0 -11   9        2.48        3.54      3.44 o 
   1 -11   9        3.68        4.43      3.65 o 
   2 -11   9        1.84        2.18      3.43 o 
   3 -11   9        0.07       -2.92      2.87 o 
  -4 -10   9        0.17        2.28      3.12 o 
  -3 -10   9        7.95        6.34      4.09 o 
  -2 -10   9       27.29       41.45     12.47 o 
  -1 -10   9      151.67      168.75     10.58 o 
   0 -10   9       68.57       53.72     13.48 o 
   1 -10   9       10.00       10.28      4.02 o 
   2 -10   9        4.16       -2.05      2.92 o 
   3 -10   9        0.05        1.48      3.45 o 
   4 -10   9        1.54        3.42      3.87 o 
  -5  -9   9        0.01        5.99      4.39 o 
  -4  -9   9        3.06        2.78      2.95 o 
  -3  -9   9       23.44       31.89      4.63 o 
  -2  -9   9       11.77       19.36      4.99 o 
  -1  -9   9        0.94        0.55      2.59 o 
   0  -9   9        6.01        7.38      3.32 o 
   1  -9   9       22.01       19.60     11.38 o 
   2  -9   9       20.46       20.73      4.50 o 
   3  -9   9        0.62       -0.46      2.75 o 
   4  -9   9       11.51       15.72      4.43 o 
   5  -9   9       40.21       41.12     10.18 o 
  -6  -8   9        2.63        5.19      4.79 o 
  -5  -8   9        0.25       -3.79      3.19 o 
  -4  -8   9       24.33       22.15      5.39 o 
  -3  -8   9        0.01        1.97      2.59 o 
  -2  -8   9        7.18       14.17      4.39 o 
  -1  -8   9        5.88        6.72      3.06 o 
   0  -8   9       48.08       41.05      4.89 o 
   1  -8   9       35.77       43.55     12.18 o 
   2  -8   9      145.13      152.52      8.02 o 
   3  -8   9       76.45       81.39     12.48 o 
   4  -8   9        1.91       -0.21      3.01 o 
   5  -8   9        4.50        3.96      3.35 o 
   6  -8   9       33.03       28.29      5.31 o 
  -7  -7   9        3.21        4.19      4.19 o 
  -6  -7   9        0.54        3.79      4.19 o 
  -5  -7   9        0.02       -0.80      3.39 o 
  -4  -7   9       12.78        8.78      3.99 o 
  -3  -7   9       47.89       48.11      6.59 o 
  -2  -7   9       36.20       32.80      4.31 o 
  -1  -7   9       67.39       72.88      5.43 o 
   0  -7   9       18.25       25.96      5.49 o 
   1  -7   9      131.81      142.21      7.23 o 
   2  -7   9       56.74       44.58      5.02 o 
   3  -7   9       12.68       22.08      4.31 o 
   4  -7   9       16.94        9.61      7.28 o 
   5  -7   9       21.19       14.99      4.12 o 
   6  -7   9        1.68       -2.68      2.87 o 
   7  -7   9        4.30       -0.52      3.55 o 
  -7  -6   9       42.28       50.50      8.58 o 
  -6  -6   9        1.49       -3.99      2.99 o 
  -5  -6   9       13.80       14.57      5.19 o 
  -4  -6   9        0.49        1.60      2.79 o 
  -3  -6   9        7.35        5.39      3.39 o 
  -2  -6   9      101.94       93.96      5.56 o 
  -1  -6   9       25.28       30.03      3.93 o 
   0  -6   9        2.56        1.58      3.09 o 
   1  -6   9       16.02       10.81      3.02 o 
   2  -6   9       71.11       76.27      5.54 o 
   3  -6   9        7.97        8.98      3.15 o 
   4  -6   9      110.44       86.66     10.98 o 
   5  -6   9        0.08        0.88      2.99 o 
   6  -6   9       10.12       12.97      4.31 o 
   7  -6   9        4.56        4.73      3.72 o 
  -8  -5   9       27.71       33.13      7.58 o 
  -7  -5   9        7.61        6.79      4.99 o 
  -6  -5   9        8.81       10.18      4.79 o 
  -5  -5   9        6.02        4.19      3.79 o 
  -4  -5   9       90.76       91.65      7.79 o 
  -3  -5   9        0.12       -1.44      1.70 o 
  -2  -5   9        7.03        6.08      2.30 o 
  -1  -5   9        5.74        5.11      2.24 o 
   0  -5   9       13.89       17.88      3.07 o 
   1  -5   9      121.21      134.75      6.52 o 
   2  -5   9      113.08      116.30      6.23 o 
   3  -5   9       14.20       18.23      3.39 o 
   4  -5   9       32.16       22.31      3.87 o 
   5  -5   9        5.58        2.72      3.01 o 
   6  -5   9       24.98       26.10      5.09 o 
   7  -5   9        1.36        1.67      4.29 o 
   8  -5   9        2.48        2.96      3.98 o 
  -8  -4   9        2.31        1.00      4.59 o 
  -7  -4   9        0.57       -4.79      3.19 o 
  -6  -4   9        1.93        3.79      3.79 o 
  -5  -4   9        9.80        3.39      3.39 o 
  -4  -4   9       24.22       30.94      5.39 o 
  -3  -4   9       85.12       83.66      6.79 o 
  -2  -4   9        6.40       11.10      2.47 o 
  -1  -4   9       79.48       80.52      4.65 o 
   0  -4   9      142.38      151.39      7.69 o 
   1  -4   9       13.89       14.81      2.99 o 
   2  -4   9       30.06       33.82      3.79 o 
   3  -4   9       20.59       14.65      3.16 o 
   4  -4   9        1.06       -1.60      2.12 o 
   5  -4   9       48.72       48.00      5.56 o 
   6  -4   9        3.34        0.20      4.19 o 
   7  -4   9       27.47       31.70      9.18 o 
   8  -4   9       66.98       54.70      8.98 o 
  -8  -3   9        7.29        7.38      5.39 o 
  -7  -3   9        0.02        1.00      3.99 o 
  -6  -3   9      148.16      143.99     10.78 o 
  -5  -3   9       24.41       29.74      5.79 o 
  -4  -3   9      155.11      135.62      8.99 o 
  -3  -3   9      134.89      135.82      8.39 o 
  -2  -3   9       94.86       91.03      4.73 o 
  -1  -3   9      403.97      406.73     10.40 o 
   0  -3   9       39.94       32.38      3.40 o 
   1  -3   9      143.09      155.39      6.33 o 
   2  -3   9        0.02       -0.55      1.68 o 
   3  -3   9       25.56       24.64      5.39 o 
   4  -3   9        1.06        1.47      2.53 o 
   5  -3   9       29.86       45.41      8.78 o 
   6  -3   9       92.66       50.71      9.18 o 
   7  -3   9        0.46        0.32      4.29 o 
   8  -3   9       46.07       41.92      9.58 o 
  -8  -2   9        0.00       -3.99      3.59 o 
  -7  -2   9        2.76        5.99      4.79 o 
  -6  -2   9       62.65       82.65      9.38 o 
  -5  -2   9       62.87       54.30      7.39 o 
  -4  -2   9        0.58        0.80      2.79 o 
  -3  -2   9       21.63       17.76      3.99 o 
  -2  -2   9       35.41       31.16      3.39 o 
  -1  -2   9        5.40        5.89      1.56 o 
   0  -2   9      300.22      297.96      8.50 o 
   1  -2   9      123.03      150.08      6.00 o 
   2  -2   9       88.83       99.45      5.13 o 
   3  -2   9       30.54       36.82      6.59 o 
   4  -2   9      175.24      171.02      7.54 o 
   5  -2   9       78.99       77.98      6.42 o 
   6  -2   9      510.54      554.15     30.91 o 
   7  -2   9       93.05      103.34      8.49 o 
   8  -2   9       27.21       29.54      8.78 o 
  -8  -1   9        0.01       -1.00      4.19 o 
  -7  -1   9       59.50       57.29      8.98 o 
  -6  -1   9        5.20       -0.60      3.59 o 
  -5  -1   9       30.47       29.97      4.09 o 
  -4  -1   9        2.57       -1.58      1.82 o 
  -3  -1   9        0.10       -1.35      1.68 o 
  -2  -1   9      467.36      459.82      8.90 o 
  -1  -1   9      126.64      129.29      4.39 o 
   0  -1   9        0.09       -0.21      1.14 o 
   1  -1   9      295.24      299.79     10.73 o 
   2  -1   9      154.49      145.39      4.66 o 
   3  -1   9        2.61        3.48      2.25 o 
   4  -1   9      293.53      288.80      9.59 o 
   5  -1   9      320.84      337.68     11.19 o 
   6  -1   9      305.94      338.92     14.29 o 
   7  -1   9      319.50      310.87     11.90 o 
   8  -1   9        1.48       -3.79      4.79 o 
  -8   0   9        4.02        3.39      5.39 o 
  -7   0   9       33.69       38.63      5.14 o 
  -6   0   9       65.14       66.88     18.67 o 
  -5   0   9       83.77       84.59      6.27 o 
  -4   0   9      150.41      141.06      6.76 o 
  -3   0   9       19.32       22.79      4.49 o 
  -2   0   9      160.60      151.94      6.17 o 
  -1   0   9      120.32      127.17      4.67 o 
   0   0   9      327.98      341.94      7.32 o 
   1   0   9        7.71        4.36      2.22 o 
   2   0   9      120.88      119.57      4.26 o 
   3   0   9       14.23       10.09      2.69 o 
   4   0   9       78.75       75.07      9.68 o 
   5   0   9       99.81      104.99     11.98 o 
   6   0   9       10.94       14.88      3.83 o 
   7   0   9       26.80       20.96      7.39 o 
   8   0   9        2.47        2.99      5.59 o 
  -8   1   9        8.36       11.92      4.12 o 
  -7   1   9       11.72        9.09      3.83 o 
  -6   1   9       35.69       32.53      4.73 o 
  -5   1   9        4.38        7.40      3.03 o 
  -4   1   9        5.10        1.10      2.26 o 
  -3   1   9       69.96       68.93     10.48 o 
  -2   1   9        5.31        2.18      1.74 o 
  -1   1   9       47.10       52.42      3.18 o 
   0   1   9      117.68      139.28      4.43 o 
   1   1   9       12.70       15.85      1.97 o 
   2   1   9       84.46       79.99      6.98 o 
   3   1   9        3.07        3.30      2.02 o 
   4   1   9      242.80      252.39      8.53 o 
   5   1   9      163.19      181.56     13.58 o 
   6   1   9       10.89        2.79      5.19 o 
   7   1   9        9.40        8.38      6.19 o 
   8   1   9        2.02        6.19      5.99 o 
  -8   2   9        0.02        1.97      5.59 o 
  -7   2   9        1.56        0.25      2.87 o 
  -6   2   9       29.80       38.89      5.15 o 
  -5   2   9       67.79       70.40     11.38 o 
  -4   2   9      200.51      187.25      8.79 o 
  -3   2   9        2.46        0.30      2.49 o 
  -2   2   9      390.89      427.55     11.16 o 
  -1   2   9      191.31      185.53      5.37 o 
   0   2   9       43.98       49.22      2.93 o 
   1   2   9        4.47        7.98      1.62 o 
   2   2   9        6.67        5.00      2.33 o 
   3   2   9        2.91       -0.80      3.19 o 
   4   2   9       26.01       22.75      6.19 o 
   5   2   9        0.93       -1.20      3.79 o 
   6   2   9        4.24        6.39      5.39 o 
   7   2   9        4.59        3.59      5.19 o 
   8   2   9        2.75        0.60      5.39 o 
  -8   3   9        6.59        8.25      3.86 o 
  -7   3   9        0.95       -1.43      7.28 o 
  -6   3   9        1.08        8.22      3.60 o 
  -5   3   9        6.95        6.59      3.25 o 
  -4   3   9       19.15       23.16      3.95 o 
  -3   3   9       36.64       35.58      4.17 o 
  -2   3   9      143.30      140.87     11.09 o 
  -1   3   9      255.75      247.07      8.48 o 
   0   3   9      115.50      120.38      6.49 o 
   1   3   9        4.42        3.43      2.39 o 
   2   3   9       17.51       21.28      3.58 o 
   3   3   9       61.48       69.87      8.98 o 
   4   3   9      377.19      347.11     18.20 o 
   5   3   9      122.77      141.98     12.38 o 
   6   3   9       44.61       37.13      8.38 o 
   7   3   9        3.82        3.99      5.59 o 
  -8   4   9        0.00       -1.82      4.69 o 
  -7   4   9        5.02        3.45      3.29 o 
  -6   4   9       97.89      100.43      7.65 o 
  -5   4   9       44.52       43.56      6.59 o 
  -4   4   9      280.55      318.54     10.98 o 
  -3   4   9       73.67       70.08      8.39 o 
  -2   4   9       21.19        8.78      4.79 o 
  -1   4   9      552.78      540.09     13.79 o 
   0   4   9       17.30       18.79      3.44 o 
   1   4   9       13.60       11.06      3.15 o 
   2   4   9       28.78       29.63      4.35 o 
   3   4   9      162.37      166.99      8.24 o 
   4   4   9       17.65       23.75      6.79 o 
   5   4   9      161.12      156.58     13.38 o 
   6   4   9        1.33        1.60      4.79 o 
   7   4   9        1.74        5.19      5.99 o 
  -7   5   9       23.20       29.33      5.26 o 
  -6   5   9        0.21        0.80      3.99 o 
  -5   5   9       38.61       37.33      6.99 o 
  -4   5   9       15.73       21.56      5.99 o 
  -3   5   9      134.48      130.81     10.78 o 
  -2   5   9       94.55       72.88      8.79 o 
  -1   5   9       72.20       63.09      8.19 o 
   0   5   9      169.27      164.58      7.97 o 
   1   5   9       23.04       22.76      4.23 o 
   2   5   9       72.69       66.55      6.14 o 
   3   5   9       84.08       70.47     17.37 o 
   4   5   9       66.71       72.67     10.18 o 
   5   5   9        6.00       -0.60      4.39 o 
   6   5   9        1.54        6.99      5.79 o 
  -7   6   9        2.16        5.39      4.99 o 
  -6   6   9       11.27       21.36      6.59 o 
  -5   6   9       31.26       33.53      7.19 o 
  -4   6   9        5.26       -1.00      3.99 o 
  -3   6   9       17.10       18.16      5.99 o 
  -2   6   9       51.05       43.72      7.59 o 
  -1   6   9       94.37       71.68      9.18 o 
   0   6   9       12.04       17.25      4.16 o 
   1   6   9        1.21       -0.74      3.10 o 
   2   6   9       66.94       66.07      6.28 o 
   3   6   9       41.35       37.37      6.89 o 
   4   6   9       11.49       13.77      6.39 o 
   5   6   9        7.05        3.59      5.19 o 
  -6   7   9        6.50        1.20      4.39 o 
  -5   7   9       51.32       37.93      7.78 o 
  -4   7   9        5.83       14.97      5.79 o 
  -3   7   9        8.26        9.98      5.19 o 
  -2   7   9       14.92       11.38      5.59 o 
  -1   7   9       17.01       13.17      5.99 o 
   0   7   9       83.09       75.81     18.27 o 
   1   7   9        0.96        0.06      2.97 o 
   2   7   9       49.69       57.74      7.98 o 
   3   7   9       17.22       19.45      5.69 o 
   4   7   9       12.23        7.58      5.59 o 
   5   7   9        0.00        0.20      5.19 o 
  -5   8   9        8.90        9.78      5.99 o 
  -4   8   9        3.64        3.79      4.39 o 
  -3   8   9        6.63        7.78      5.39 o 
  -2   8   9       15.99       25.75      7.19 o 
  -1   8   9        0.15        3.39      5.39 o 
   0   8   9       32.61       33.33      7.98 o 
   1   8   9        2.80        4.10      3.72 o 
   2   8   9        0.24        3.99      3.81 o 
   3   8   9        0.99        4.74      3.72 o 
  -3   9   9        0.23        8.18      5.39 o 
  -2   9   9        1.92        3.39      5.59 o 
  -1   9   9        4.84        2.00      4.79 o 
   0   9   9       39.29       36.73      8.38 o 
   1   9   9        0.97        5.26      3.89 o 
   2   9   9        8.98        8.91      4.30 o 
   0 -11  10        4.69        4.05      3.50 o 
   1 -11  10        2.97        3.79      3.62 o 
  -3 -10  10        0.21        3.35      3.15 o 
  -2 -10  10        3.00        5.27      3.26 o 
  -1 -10  10       38.05       32.69      7.09 o 
   0 -10  10       43.74       43.17      5.68 o 
   1 -10  10       17.74       20.29      4.79 o 
   2 -10  10        6.77        7.61      3.83 o 
   3 -10  10      102.84       95.14     12.98 o 
   4 -10  10        3.99        0.76      3.39 o 
  -4  -9  10        3.54        8.38      4.99 o 
  -3  -9  10       35.30       31.96      6.59 o 
  -2  -9  10       47.77       34.93      6.39 o 
  -1  -9  10        7.66        5.41      3.10 o 
   0  -9  10        7.97        8.71      5.49 o 
   1  -9  10       53.03       55.96      9.38 o 
   2  -9  10       42.35       49.57      6.04 o 
   3  -9  10        0.55        1.51      4.49 o 
   4  -9  10        2.96        2.93      3.41 o 
   5  -9  10        2.36        0.74      3.62 o 
  -5  -8  10       15.80       15.97      5.79 o 
  -4  -8  10       31.18       25.15      5.79 o 
  -3  -8  10      116.80      117.66      6.85 o 
  -2  -8  10        5.06        3.75      2.81 o 
  -1  -8  10       50.12       48.29      5.47 o 
   0  -8  10        1.47        3.11      2.99 o 
   1  -8  10        6.18       12.31      3.91 o 
   2  -8  10       79.46       71.11     11.28 o 
   3  -8  10      139.37      140.68      8.16 o 
   4  -8  10        2.90        3.15      3.29 o 
   5  -8  10        4.08        0.67      3.21 o 
   6  -8  10        1.11        4.37      3.79 o 
  -6  -7  10       22.64       19.76      6.19 o 
  -5  -7  10       12.47       11.38      4.79 o 
  -4  -7  10        6.72        9.78      4.59 o 
  -3  -7  10        9.36       17.16      4.79 o 
  -2  -7  10       65.97       77.97      6.59 o 
  -1  -7  10        0.57       -2.30      2.14 o 
   0  -7  10       18.25       22.62      6.99 o 
   1  -7  10       73.54       61.93      5.76 o 
   2  -7  10       82.47       86.20      6.35 o 
   3  -7  10        5.28        7.43      3.35 o 
   4  -7  10       44.43       30.96      5.06 o 
   5  -7  10        4.39        2.25      4.09 o 
   6  -7  10        0.15       -1.68      3.24 o 
  -7  -6  10       47.14       49.90      8.78 o 
  -6  -6  10       31.51       46.31      7.98 o 
  -5  -6  10       52.12       35.73      6.79 o 
  -4  -6  10      129.39      133.99      9.59 o 
  -3  -6  10       31.59       35.73      5.99 o 
  -2  -6  10        0.67        0.52      2.59 o 
  -1  -6  10        0.26       -2.59      2.69 o 
   0  -6  10       31.39       51.10      5.12 o 
   1  -6  10        7.13       10.01      3.16 o 
   2  -6  10       26.17       37.17      5.89 o 
   3  -6  10        5.94        1.16      2.58 o 
   4  -6  10        6.06        5.51      3.32 o 
   5  -6  10        0.73        1.71      3.26 o 
   6  -6  10        9.92       15.05      7.78 o 
   7  -6  10        0.32        2.80      3.64 o 
  -7  -5  10       40.06       29.14      7.19 o 
  -6  -5  10       52.06       34.93      6.99 o 
  -5  -5  10       25.11       19.76      5.59 o 
  -4  -5  10       84.78       51.91      6.99 o 
  -3  -5  10       28.54       21.16      4.79 o 
  -2  -5  10       28.90       24.63      3.60 o 
  -1  -5  10        1.70        0.70      2.16 o 
   0  -5  10        5.84        6.64      2.64 o 
   1  -5  10       54.03       62.16      5.42 o 
   2  -5  10        5.38        7.44      2.92 o 
   3  -5  10       10.58       12.99      3.59 o 
   4  -5  10       52.95       49.06     11.58 o 
   5  -5  10       69.80       65.88     12.98 o 
   6  -5  10       32.05       33.03      7.48 o 
   7  -5  10        0.14       -1.65      5.99 o 
  -7  -4  10       28.88       17.76      6.19 o 
  -6  -4  10       35.47       30.54      6.59 o 
  -5  -4  10        2.31        1.40      3.39 o 
  -4  -4  10       20.62       16.97      4.59 o 
  -3  -4  10       33.03       31.54      5.39 o 
  -2  -4  10       38.88       34.99      5.39 o 
  -1  -4  10        6.14        8.64      2.53 o 
   0  -4  10        5.43        7.52      2.44 o 
   1  -4  10       36.44       42.07      4.22 o 
   2  -4  10       93.82       83.19      7.59 o 
   3  -4  10        0.06        0.43      2.44 o 
   4  -4  10       28.68       32.58      4.73 o 
   5  -4  10        0.26        0.00      3.39 o 
   6  -4  10       10.96       17.60      4.36 o 
   7  -4  10        8.98       14.53      4.60 o 
  -8  -3  10        6.86        7.18      5.39 o 
  -7  -3  10        7.51       10.78      5.59 o 
  -6  -3  10       29.63       30.94      6.79 o 
  -5  -3  10        4.12        5.39      3.79 o 
  -4  -3  10        0.46       -0.40      2.59 o 
  -3  -3  10       16.71       15.57      4.19 o 
  -2  -3  10       67.31       60.34      6.19 o 
  -1  -3  10      182.69      199.23      7.34 o 
   0  -3  10        4.04        5.68      2.10 o 
   1  -3  10      125.25      108.99      6.09 o 
   2  -3  10        1.18        2.54      2.39 o 
   3  -3  10      201.32      185.99      7.96 o 
   4  -3  10      452.36      486.72     13.89 o 
   5  -3  10        4.55        2.99      3.01 o 
   6  -3  10       55.59       50.89      7.49 o 
   7  -3  10        6.68        2.35      3.64 o 
   8  -3  10       42.00       37.43      8.98 o 
  -8  -2  10        0.61        0.80      4.19 o 
  -7  -2  10        2.15        5.99      4.79 o 
  -6  -2  10       47.09       42.12      7.59 o 
  -5  -2  10        0.33        2.00      3.39 o 
  -4  -2  10      179.16      153.22      9.99 o 
  -3  -2  10        0.71       -1.60      2.39 o 
  -2  -2  10       49.04       49.71      5.79 o 
  -1  -2  10       68.72       59.77      4.16 o 
   0  -2  10       12.45       13.02      2.59 o 
   1  -2  10       16.67       14.35      2.83 o 
   2  -2  10      245.52      246.05      8.53 o 
   3  -2  10        0.48        2.53      2.47 o 
   4  -2  10      254.43      240.66      9.45 o 
   5  -2  10       99.10      101.60     12.88 o 
   6  -2  10        3.20        9.08      5.19 o 
   7  -2  10        3.25        2.44      3.54 o 
   8  -2  10       10.04       14.59      5.09 o 
  -8  -1  10        0.00       -3.79      4.39 o 
  -7  -1  10        4.24        0.40      4.59 o 
  -6  -1  10       38.45       39.52      7.59 o 
  -5  -1  10        0.30       -2.10      2.40 o 
  -4  -1  10        7.45        5.00      2.67 o 
  -3  -1  10       20.91       16.70      3.24 o 
  -2  -1  10      145.44      151.32      6.37 o 
  -1  -1  10      171.60      161.86      6.98 o 
   0  -1  10       98.89       89.95      3.94 o 
   1  -1  10        0.50        0.74      1.45 o 
   2  -1  10      451.01      447.92      9.21 o 
   3  -1  10      133.37      132.48      8.19 o 
   4  -1  10      574.63      560.25     24.22 o 
   5  -1  10       86.83       71.64      6.27 o 
   6  -1  10      233.83      263.75     10.65 o 
   7  -1  10       70.56       67.57     13.57 o 
   8  -1  10        3.21        3.39      6.19 o 
  -8   0  10        7.28       17.16      6.99 o 
  -7   0  10        0.28       -0.48      3.69 o 
  -6   0  10        0.03       -0.48      2.73 o 
  -5   0  10       27.93       20.68      3.94 o 
  -4   0  10        7.00        9.56      3.01 o 
  -3   0  10      424.10      440.62     12.06 o 
  -2   0  10        0.07       -1.16      1.66 o 
  -1   0  10      158.92      158.69      5.57 o 
   0   0  10       33.56       28.19      2.64 o 
   1   0  10       48.31       61.95      3.67 o 
   2   0  10      413.82      429.43      8.93 o 
   3   0  10      121.45      128.89      7.99 o 
   4   0  10       59.58       42.42     15.27 o 
   5   0  10       40.62       52.30      8.98 o 
   6   0  10       28.02       19.76      6.99 o 
   7   0  10        1.42        1.20      4.99 o 
  -8   1  10        0.05       -1.10      3.31 o 
  -7   1  10        3.32        1.92      3.10 o 
  -6   1  10       80.08       67.48     13.88 o 
  -5   1  10       49.17       52.33      9.68 o 
  -4   1  10       29.37       25.05      4.09 o 
  -3   1  10      257.14      256.31      9.07 o 
  -2   1  10       49.14       48.78      4.49 o 
  -1   1  10       63.76       64.24      3.57 o 
   0   1  10      140.41      135.74      4.70 o 
   1   1  10        0.32       -0.14      1.22 o 
   2   1  10      242.73      229.44      6.98 o 
   3   1  10      104.22      112.22     10.18 o 
   4   1  10       91.16       97.24     10.98 o 
   5   1  10      122.61       83.87     10.78 o 
   6   1  10        2.98        2.59      4.99 o 
   7   1  10        0.00       -1.00      4.99 o 
  -8   2  10        4.62       -0.51      3.35 o 
  -7   2  10        4.51        6.33      3.60 o 
  -6   2  10       22.54       21.96      4.52 o 
  -5   2  10      122.45      111.48      6.92 o 
  -4   2  10        2.07        3.35      2.89 o 
  -3   2  10        3.23        0.63      2.79 o 
  -2   2  10       33.51       33.09      3.98 o 
  -1   2  10       87.74       88.36      4.83 o 
   0   2  10        2.36        0.90      2.99 o 
   1   2  10      108.80      121.77      8.89 o 
   2   2  10       25.69       19.79      3.64 o 
   3   2  10      216.14      198.00     13.39 o 
   4   2  10       27.86       25.55      6.99 o 
   5   2  10       29.09       24.75      6.79 o 
   6   2  10       26.15       31.54      8.18 o 
   7   2  10        3.08       -3.99      4.19 o 
  -7   3  10       21.22       22.95      6.89 o 
  -6   3  10        1.84        1.21      3.16 o 
  -5   3  10       11.97       11.38      3.74 o 
  -4   3  10      833.91      867.25     19.80 o 
  -3   3  10        6.79        4.89      2.82 o 
  -2   3  10       76.40       70.88      8.39 o 
  -1   3  10      123.56      125.41      9.99 o 
   0   3  10       51.20       60.72      5.20 o 
   1   3  10       56.83       62.07      5.39 o 
   2   3  10       80.22       76.98     11.58 o 
   3   3  10        8.48       10.18      5.59 o 
   4   3  10       77.17       89.24     10.78 o 
   5   3  10       12.24       16.57      6.59 o 
   6   3  10       72.93       99.02     12.78 o 
   7   3  10        3.72        7.38      5.99 o 
  -7   4  10        0.34        1.09      4.19 o 
  -6   4  10        6.95        5.45      3.52 o 
  -5   4  10        4.75        8.38      4.99 o 
  -4   4  10       80.96       90.64      9.98 o 
  -3   4  10       10.33        6.59      4.79 o 
  -2   4  10       10.43        2.39      4.59 o 
  -1   4  10      317.54      312.24     15.99 o 
   0   4  10      267.20      273.86     12.69 o 
   1   4  10       23.21       18.20      4.09 o 
   2   4  10       87.47       72.06     12.88 o 
   3   4  10      792.31      759.81     28.85 o 
   4   4  10        4.78       -1.40      4.59 o 
   5   4  10       12.47        0.80      4.39 o 
   6   4  10        2.31        4.99      5.59 o 
  -7   5  10        0.02       -0.80      4.39 o 
  -5   5  10       53.24       60.68      8.78 o 
  -4   5  10        0.01        6.19      4.79 o 
  -3   5  10       53.90       63.08      8.98 o 
  -2   5  10       72.18       84.85      9.78 o 
  -1   5  10       99.19      103.43     10.98 o 
   0   5  10      281.66      277.15     10.74 o 
   1   5  10        0.28       -1.64      3.10 o 
   2   5  10       94.37      102.82      7.67 o 
   3   5  10        8.00        2.99      4.59 o 
   4   5  10       20.77       11.18      5.99 o 
   5   5  10        2.47        2.00      4.79 o 
   6   5  10        0.06       -4.59      3.79 o 
  -6   6  10       33.00       19.16      6.39 o 
  -5   6  10        0.27       -2.00      3.79 o 
  -4   6  10        0.36       -1.00      3.99 o 
  -3   6  10       35.92       56.09      8.98 o 
  -2   6  10       17.34       19.56      6.19 o 
  -1   6  10       18.64       21.16      6.59 o 
   0   6  10       13.64        8.39      3.49 o 
   1   6  10        1.92        0.55      2.95 o 
   2   6  10        5.04        3.82      3.38 o 
   3   6  10       10.82       11.38      5.99 o 
   4   6  10        7.57        5.19      5.39 o 
   5   6  10        1.49        3.59      5.39 o 
  -5   7  10       16.64        3.99      5.19 o 
  -4   7  10       13.23        9.78      5.59 o 
  -3   7  10        7.56        4.59      4.79 o 
  -2   7  10        8.02        9.78      5.59 o 
  -1   7  10        7.24       10.58      5.79 o 
   0   7  10        0.27        0.40      5.19 o 
   1   7  10        0.03       -2.03      2.83 o 
   2   7  10        1.40        2.65      3.55 o 
   3   7  10        6.33        3.19      5.19 o 
   4   7  10       33.93       30.34      8.38 o 
  -4   8  10        0.00        3.99      4.79 o 
  -3   8  10        0.85        4.59      4.99 o 
  -2   8  10        5.48       14.17      6.19 o 
  -1   8  10       10.83       20.36      7.18 o 
   0   8  10        3.74        5.39      5.79 o 
   1   8  10        0.81       -2.13      3.79 o 
   2   8  10        0.90        3.04      3.86 o 
  -2 -10  11        4.53        1.60      3.79 o 
  -1 -10  11        3.11        3.72      3.38 o 
   0 -10  11        0.63        0.27      3.08 o 
   1 -10  11       44.18       43.02     13.67 o 
   2 -10  11        0.35        1.92      3.60 o 
  -4  -9  11        1.02       -2.99      3.79 o 
  -3  -9  11        0.03       -2.20      3.19 o 
  -2  -9  11        0.14       -2.39      2.99 o 
  -1  -9  11        8.65        7.55      3.41 o 
   0  -9  11        1.03        1.55      4.29 o 
   1  -9  11        1.40        2.66      3.15 o 
   2  -9  11       45.00       37.72      5.76 o 
   3  -9  11        7.49        7.61      4.10 o 
   4  -9  11       15.89       13.22      4.69 o 
  -5  -8  11       13.11       10.18      5.39 o 
  -4  -8  11       14.86       12.77      5.19 o 
  -3  -8  11       13.93       11.78      5.19 o 
  -2  -8  11        0.02        0.11      2.58 o 
  -1  -8  11       30.60       36.88      5.18 o 
   0  -8  11        1.64        0.54      2.77 o 
   1  -8  11        2.03       -1.40      2.99 o 
   2  -8  11       21.17       19.22      4.39 o 
   3  -8  11        0.08        3.14      3.35 o 
   4  -8  11        0.32        0.22      3.59 o 
   5  -8  11        7.52        2.26      3.69 o 
  -5  -7  11        3.06       -0.20      3.59 o 
  -4  -7  11       25.23       22.35      5.79 o 
  -3  -7  11       57.76       66.87      8.18 o 
  -2  -7  11        8.51       10.37      3.49 o 
  -1  -7  11        0.09       -3.26      2.18 o 
   0  -7  11        5.61        5.17      3.06 o 
   1  -7  11       18.16       19.46      4.17 o 
   2  -7  11      223.72      236.03     10.07 o 
   3  -7  11        1.19       -1.52      2.77 o 
   4  -7  11       11.40       10.56      3.93 o 
   5  -7  11        2.00        1.95      3.55 o 
   6  -7  11        6.48        3.52      3.98 o 
  -6  -6  11        9.46        6.19      4.79 o 
  -5  -6  11        0.04       -0.80      3.19 o 
  -4  -6  11       10.40        7.38      4.39 o 
  -3  -6  11        3.45       13.37      4.59 o 
  -2  -6  11        6.64        3.75      2.66 o 
  -1  -6  11        7.85        7.56      4.09 o 
   0  -6  11       63.04       70.61     13.77 o 
   1  -6  11       15.50       22.12      4.06 o 
   2  -6  11      131.34      134.09      7.56 o 
   3  -6  11       23.69       19.50      5.09 o 
   4  -6  11       19.71       11.63      3.98 o 
   5  -6  11       67.51       51.38      6.09 o 
   6  -6  11       44.59       34.97     16.07 o 
  -7  -5  11        0.18        0.40      4.19 o 
  -6  -5  11       17.09        8.78      4.99 o 
  -5  -5  11       29.20       22.95      5.99 o 
  -4  -5  11        3.54        5.19      3.79 o 
  -3  -5  11       21.48       12.77      4.59 o 
  -2  -5  11        6.04        4.40      3.29 o 
  -1  -5  11       39.83       44.00      4.69 o 
   0  -5  11       91.28       91.36      8.98 o 
   1  -5  11       29.74       34.33      4.39 o 
   2  -5  11       40.30       46.67      5.13 o 
   3  -5  11       17.71       13.32      3.79 o 
   4  -5  11        1.23        0.65      2.92 o 
   5  -5  11       70.75       75.86     11.38 o 
   6  -5  11       62.75       54.95      6.57 o 
   7  -5  11        7.53        6.72      4.17 o 
  -7  -4  11        0.33        3.99      4.59 o 
  -6  -4  11       28.87       22.55      6.39 o 
  -5  -4  11       24.61       38.52      6.99 o 
  -4  -4  11        0.99        2.20      3.39 o 
  -3  -4  11        1.03        3.39      2.99 o 
  -2  -4  11       20.21       21.16      4.99 o 
  -1  -4  11       19.73       22.01      3.58 o 
   0  -4  11       88.25       48.72      7.19 o 
   1  -4  11      556.37      565.72     19.72 o 
   2  -4  11       24.08       31.97      4.46 o 
   3  -4  11       49.78       44.70      9.48 o 
   4  -4  11       27.40       25.45      4.54 o 
   5  -4  11       19.16       14.97      4.10 o 
   6  -4  11       24.44       22.70      8.38 o 
   7  -4  11       14.38       11.98      7.38 o 
  -7  -3  11        0.38       -1.40      4.19 o 
  -6  -3  11      102.71       87.05     10.18 o 
  -5  -3  11       32.49       46.11      7.39 o 
  -4  -3  11        0.95       -0.40      3.19 o 
  -3  -3  11        1.03       -0.80      2.79 o 
  -2  -3  11      105.90      113.42      8.19 o 
  -1  -3  11       36.28       36.76      4.12 o 
   0  -3  11      129.16      138.50      6.57 o 
   1  -3  11       20.92       19.91      3.64 o 
   2  -3  11       33.23       22.76      6.99 o 
   3  -3  11       31.47       29.78      4.40 o 
   4  -3  11        4.72        0.64      2.78 o 
   5  -3  11      194.70      200.35     15.58 o 
   6  -3  11       39.52       29.07      4.79 o 
   7  -3  11        3.18        0.18      3.74 o 
  -7  -2  11        7.57        1.20      4.19 o 
  -6  -2  11        0.05        2.39      4.39 o 
  -5  -2  11       19.61       30.14      6.59 o 
  -4  -2  11       13.11       10.18      4.59 o 
  -3  -2  11       33.69       39.72      6.19 o 
  -2  -2  11       82.01       85.25      6.99 o 
  -1  -2  11      193.40      203.09      6.81 o 
   0  -2  11      132.37      127.70      6.09 o 
   1  -2  11       75.21       72.45      4.98 o 
   2  -2  11      444.14      450.98     12.35 o 
   3  -2  11      173.05      157.96      7.48 o 
   4  -2  11       16.59       17.27      3.98 o 
   5  -2  11        0.80       -3.58      2.39 o 
   6  -2  11       10.41        6.81      3.58 o 
   7  -2  11        3.51        2.69      3.50 o 
  -7  -1  11        0.76        4.19      5.19 o 
  -6  -1  11        2.59        3.99      4.59 o 
  -5  -1  11       40.55       38.82      5.08 o 
  -4  -1  11       55.66       61.70      6.89 o 
  -3  -1  11       31.45       20.69      3.69 o 
  -2  -1  11        1.63       -1.27      2.24 o 
  -1  -1  11      164.52      159.33      5.54 o 
   0  -1  11       60.28       68.73      3.94 o 
   1  -1  11       58.66       60.58      3.73 o 
   2  -1  11      152.76      148.41     15.18 o 
   3  -1  11        9.70       10.38      3.35 o 
   4  -1  11       12.98       17.47      4.09 o 
   5  -1  11        0.02       -3.60      2.40 o 
   6  -1  11       22.93       17.01      8.18 o 
   7  -1  11        3.24        1.00      5.59 o 
  -7   0  11        3.59        7.46      3.69 o 
  -6   0  11        1.67       -1.01      2.61 o 
  -5   0  11       30.96       33.16      5.19 o 
  -4   0  11        0.00       -3.21      2.14 o 
  -3   0  11      130.94      120.55      6.51 o 
  -2   0  11       52.35       60.33      4.97 o 
  -1   0  11      175.67      186.28      7.19 o 
   0   0  11      362.94      374.90      8.73 o 
   1   0  11       80.14       67.35      7.00 o 
   2   0  11      212.23      198.79      7.50 o 
   3   0  11       15.35       16.80      5.79 o 
   4   0  11       12.65       15.15      3.47 o 
   5   0  11        1.46        2.59      4.59 o 
   6   0  11       14.88       13.17      6.19 o 
   7   0  11        0.61       -1.20      4.99 o 
  -7   1  11        7.75        7.93      4.49 o 
  -6   1  11        1.15        1.46      3.12 o 
  -5   1  11       40.73       33.78      4.86 o 
  -4   1  11        2.90       -1.69      2.49 o 
  -3   1  11      553.62      539.65     18.21 o 
  -2   1  11      150.89      156.78     11.38 o 
  -1   1  11       17.25       19.77      3.35 o 
   0   1  11        8.21       11.96      2.24 o 
   1   1  11        0.26        0.98      1.67 o 
   2   1  11       36.21       37.59      4.51 o 
   3   1  11        0.59       -0.20      4.19 o 
   4   1  11        9.95       11.58      5.79 o 
   5   1  11       39.11       46.51      9.18 o 
   6   1  11        0.00       -2.79      4.19 o 
   7   1  11        0.63        0.60      5.19 o 
  -7   2  11        0.75        2.55      3.64 o 
  -6   2  11       75.70       64.98      6.55 o 
  -5   2  11        6.37        7.37      3.58 o 
  -4   2  11       37.02       38.19     11.38 o 
  -3   2  11      102.91      104.86      6.33 o 
  -2   2  11      176.19      174.56     11.79 o 
  -1   2  11       40.86       58.89      7.98 o 
   0   2  11       15.21       21.13      3.72 o 
   1   2  11        7.32        2.21      2.67 o 
   2   2  11       29.27       18.61      3.83 o 
   3   2  11       10.50       10.78      5.59 o 
   4   2  11       86.15       48.32      8.78 o 
   5   2  11       70.80       72.07     10.78 o 
   6   2  11       17.40       27.74      8.38 o 
  -7   3  11        7.12        6.56      3.92 o 
  -6   3  11        1.00       -0.67      3.02 o 
  -5   3  11       25.95       27.55      4.80 o 
  -4   3  11       20.42       21.36      5.99 o 
  -3   3  11        3.84        2.00      4.39 o 
  -2   3  11       32.22       33.93      6.99 o 
  -1   3  11        8.37        4.19      4.79 o 
   0   3  11        9.31        7.38      3.17 o 
   1   3  11      465.23      438.88     13.36 o 
   2   3  11        5.91        9.84      7.48 o 
   3   3  11      124.40      106.03     11.58 o 
   4   3  11       74.03       71.27     10.18 o 
   5   3  11       36.21       29.54      7.78 o 
   6   3  11        2.29       -2.39      4.99 o 
  -6   4  11       83.67       90.04     10.58 o 
  -5   4  11      107.64       85.26     10.18 o 
  -4   4  11        0.21        0.20      3.79 o 
  -3   4  11        9.27        8.78      5.19 o 
  -2   4  11       79.78       69.28      8.98 o 
  -1   4  11       28.40       33.33      6.99 o 
   0   4  11      547.58      540.06     22.01 o 
   1   4  11       32.99       32.70      7.58 o 
   2   4  11       51.68       51.90      5.71 o 
   3   4  11        0.12       -1.20      4.19 o 
   4   4  11        3.99        4.59      4.99 o 
   5   4  11        4.85        7.18      5.79 o 
  -6   5  11       24.90       30.14      7.78 o 
  -5   5  11        5.49        5.39      4.99 o 
  -4   5  11        3.77        4.39      4.59 o 
  -3   5  11       14.18       20.16      6.39 o 
  -2   5  11       49.55       60.88      9.18 o 
  -1   5  11       39.46       38.13      7.78 o 
   0   5  11        0.33       -4.19      4.39 o 
   1   5  11       73.22       63.09      6.21 o 
   2   5  11       10.39       13.41      4.06 o 
   3   5  11        4.52       -0.60      4.19 o 
   4   5  11        0.37        3.59      5.39 o 
   5   5  11        3.74        7.98      6.39 o 
  -5   6  11       11.34        9.58      5.79 o 
  -4   6  11        8.97        5.39      4.99 o 
  -3   6  11       11.31       14.77      6.39 o 
  -2   6  11        0.00        7.38      5.59 o 
  -1   6  11       40.13       33.53      7.78 o 
   0   6  11       16.85       17.76      6.79 o 
   1   6  11       15.73       20.72      4.77 o 
   2   6  11       18.98       15.54      4.59 o 
   3   6  11        4.34       12.77      6.19 o 
   4   6  11        0.86        2.39      5.39 o 
  -4   7  11        6.55        5.39      4.99 o 
  -3   7  11        0.16       -3.59      4.39 o 
  -2   7  11       13.01        7.38      5.79 o 
  -1   7  11        2.18        3.59      4.99 o 
   0   7  11        0.02        2.39      5.79 o 
   1   7  11        5.75        8.58      5.99 o 
   2   7  11        7.74       10.04      4.37 o 
   3   7  11        0.06        1.40      4.99 o 
  -2   8  11        0.46       -4.99      4.79 o 
  -1   8  11       23.90       28.34      8.18 o 
   0   8  11        9.80        6.39      6.19 o 
  -2  -9  12        0.32       -1.40      2.92 o 
  -1  -9  12        1.66        1.51      3.14 o 
   0  -9  12        0.02       -3.87      2.58 o 
   1  -9  12        8.91        3.67      3.59 o 
   2  -9  12       35.02       50.33     11.88 o 
   3  -9  12       48.64       59.79     19.56 o 
  -4  -8  12        5.46        4.79      4.39 o 
  -3  -8  12       28.84       31.14      6.59 o 
  -2  -8  12        2.33        0.93      2.92 o 
  -1  -8  12        0.00       -1.24      2.79 o 
   0  -8  12        4.37        3.90      3.20 o 
   1  -8  12        0.15       -1.56      2.72 o 
   2  -8  12       17.00       14.24      4.20 o 
   3  -8  12        6.88       11.25      5.79 o 
   4  -8  12        0.63       -0.12      3.32 o 
  -5  -7  12       16.07       22.95      6.39 o 
  -4  -7  12       24.28       21.16      5.99 o 
  -3  -7  12       56.50       66.07      8.58 o 
  -2  -7  12        0.03       -0.80      3.19 o 
  -1  -7  12        0.19        1.79      2.92 o 
   0  -7  12       12.01       14.24      4.06 o 
   1  -7  12      104.98      104.81     16.77 o 
   2  -7  12       61.22       77.36      9.78 o 
   3  -7  12       16.98       13.49      4.10 o 
   4  -7  12       35.02       37.70      5.94 o 
   5  -7  12        1.53        3.04      3.78 o 
  -5  -6  12        7.00        6.99      4.79 o 
  -4  -6  12        3.01        2.79      3.99 o 
  -3  -6  12        2.18        4.59      3.79 o 
  -2  -6  12       10.42        7.38      3.99 o 
  -1  -6  12        9.09        4.61      3.06 o 
   0  -6  12       25.33       26.96      4.40 o 
   1  -6  12        9.34        4.13      4.79 o 
   2  -6  12        0.39        4.20      3.21 o 
   3  -6  12        0.43       -0.34      2.92 o 
   4  -6  12       17.59       21.50      4.69 o 
   5  -6  12        0.10       -0.55      3.26 o 
  -6  -5  12        6.04       10.38      5.59 o 
  -5  -5  12       38.15       39.72      7.58 o 
  -4  -5  12       20.64       14.77      4.99 o 
  -3  -5  12        5.68        3.99      3.79 o 
  -2  -5  12        0.32        2.79      3.79 o 
  -1  -5  12      121.97      119.21      6.76 o 
   0  -5  12      110.44      125.05      7.05 o 
   1  -5  12       10.39       18.28      3.92 o 
   2  -5  12      116.04      127.50      7.29 o 
   3  -5  12       34.29       27.06      5.69 o 
   4  -5  12        1.49       -0.11      3.07 o 
   5  -5  12        0.00       -3.22      2.92 o 
   6  -5  12       26.63       15.90      4.60 o 
  -6  -4  12        1.39        2.39      4.39 o 
  -5  -4  12        4.86        9.18      4.79 o 
  -4  -4  12        6.60        7.58      4.39 o 
  -3  -4  12       14.09       21.75      5.39 o 
  -2  -4  12        4.57        2.59      3.59 o 
  -1  -4  12        7.20        1.03      4.89 o 
   0  -4  12      179.33      187.05     12.68 o 
   1  -4  12       12.43        8.68      3.31 o 
   2  -4  12       23.60       18.74      4.10 o 
   3  -4  12        3.55        4.46      3.19 o 
   4  -4  12        0.14       -3.10      2.54 o 
   5  -4  12        0.00        3.62      3.52 o 
   6  -4  12       37.57       27.07     10.08 o 
  -7  -3  12        0.41        0.00      4.59 o 
  -6  -3  12        0.47       -0.60      3.39 o 
  -5  -3  12       13.11       18.36      5.99 o 
  -4  -3  12        0.01       -3.39      3.19 o 
  -3  -3  12        0.84       -0.40      3.59 o 
  -2  -3  12       42.77       24.95      5.39 o 
  -1  -3  12      144.59      153.38      9.59 o 
   0  -3  12      476.28      520.98     23.11 o 
   1  -3  12       42.42       45.76      8.78 o 
   2  -3  12       26.15       24.24      4.17 o 
   3  -3  12       26.75       17.82      3.91 o 
   4  -3  12       49.70       62.00      6.19 o 
   5  -3  12       52.75       30.32      7.09 o 
   6  -3  12       56.64       54.49     18.56 o 
  -7  -2  12        9.69       11.38      5.99 o 
  -6  -2  12        9.15        9.38      5.59 o 
  -5  -2  12        0.00       -3.79      3.59 o 
  -4  -2  12       16.44       15.57      5.39 o 
  -3  -2  12       50.91       47.11      7.19 o 
  -2  -2  12      113.59      105.03      7.99 o 
  -1  -2  12        0.93        0.40      3.39 o 
   0  -2  12        0.51        0.62      2.47 o 
   1  -2  12       29.19       36.09      6.79 o 
   2  -2  12      212.53      209.11      8.49 o 
   3  -2  12       16.78       14.19      3.73 o 
   4  -2  12        7.06        2.14      3.07 o 
   5  -2  12        2.09        0.69      3.49 o 
   6  -2  12       10.21        4.10      3.43 o 
  -7  -1  12        7.37        5.79      5.99 o 
  -6  -1  12       40.78       41.52      7.98 o 
  -5  -1  12       67.89       60.46     10.58 o 
  -4  -1  12        0.90       -1.81      2.69 o 
  -3  -1  12        0.26       -2.38      2.35 o 
  -2  -1  12      132.95      123.59      6.53 o 
  -1  -1  12        0.18       -2.81      1.87 o 
   0  -1  12      154.91      163.87      5.87 o 
   1  -1  12        6.35        6.57      2.32 o 
   2  -1  12       65.46       72.91      5.28 o 
   3  -1  12      139.74      120.50     21.37 o 
   4  -1  12       18.24       24.35      4.35 o 
   5  -1  12        0.14        1.81      3.10 o 
   6  -1  12        4.64       -1.20      4.99 o 
  -7   0  12        7.40        4.19      5.39 o 
  -6   0  12        3.22        5.59      3.52 o 
  -5   0  12       22.72       22.57      4.52 o 
  -4   0  12        3.06       -2.70      2.54 o 
  -3   0  12       36.12       41.82      5.01 o 
  -2   0  12      261.61      280.27      9.73 o 
  -1   0  12      160.14      169.35      7.20 o 
   0   0  12       25.63       25.64      3.17 o 
   1   0  12      162.43      166.10      5.85 o 
   2   0  12       67.05       81.52      5.20 o 
   3   0  12       75.37       73.87     10.18 o 
   4   0  12       24.73       19.76      6.79 o 
   5   0  12        0.62        0.80      4.59 o 
   6   0  12       50.04       63.08     11.18 o 
  -7   1  12        0.63       -1.70      3.39 o 
  -6   1  12        1.18       -2.26      2.95 o 
  -5   1  12        0.14       -3.69      2.82 o 
  -4   1  12       39.37       33.49      5.01 o 
  -3   1  12      143.75      150.74     16.48 o 
  -2   1  12      159.86      156.89      7.44 o 
  -1   1  12      552.99      543.18     17.91 o 
   0   1  12      153.31      153.37      7.99 o 
   1   1  12        2.99       -1.90      2.54 o 
   2   1  12       61.03       62.48      9.18 o 
   3   1  12      262.37      268.55     16.78 o 
   4   1  12        0.53       -1.00      4.39 o 
   5   1  12       31.59       26.35      7.78 o 
   6   1  12        1.69        2.20      5.79 o 
  -6   2  12        1.13        1.48      3.38 o 
  -5   2  12       72.37       79.74      7.05 o 
  -4   2  12      114.23      121.10      7.34 o 
  -3   2  12      160.39      177.13      8.36 o 
  -2   2  12       18.51       32.93      7.38 o 
  -1   2  12       81.36       74.07      9.18 o 
   0   2  12      297.14      331.37     16.19 o 
   1   2  12        0.99       -2.99      2.53 o 
   2   2  12        0.54        1.00      4.19 o 
   3   2  12      105.92      119.60     12.38 o 
   4   2  12       36.02       28.14      7.78 o 
   5   2  12        0.37       -1.00      4.59 o 
   6   2  12        1.23        2.59      5.79 o 
  -6   3  12        3.70        7.58      5.79 o 
  -5   3  12       26.68       24.55      6.99 o 
  -4   3  12        5.32        6.19      5.19 o 
  -3   3  12        4.96        1.00      4.39 o 
  -2   3  12        2.05        1.80      4.19 o 
  -1   3  12        0.15       -2.79      3.99 o 
   0   3  12       89.08       82.26      9.58 o 
   1   3  12        6.59        7.58      3.58 o 
   2   3  12       28.41       34.13      7.39 o 
   3   3  12        7.71        9.78      5.39 o 
   4   3  12       61.42       47.71      9.18 o 
   5   3  12       35.12       33.13      8.98 o 
  -6   4  12       12.26        9.78      5.99 o 
  -5   4  12       36.66       35.93      7.78 o 
  -4   4  12        2.06        0.80      4.39 o 
  -3   4  12        0.96        2.20      4.59 o 
  -2   4  12       32.90       28.34      7.19 o 
  -1   4  12       22.32       31.54      7.19 o 
   0   4  12       32.19       23.35      6.59 o 
   1   4  12       28.93       26.79      4.87 o 
   2   4  12       66.66       77.26      9.98 o 
   3   4  12       10.78        5.99      5.19 o 
   4   4  12        3.62        9.38      6.39 o 
   5   4  12        8.85       16.96      7.78 o 
  -5   5  12        8.55        5.19      4.99 o 
  -4   5  12        0.39        2.39      4.79 o 
  -3   5  12        8.54        6.59      5.19 o 
  -2   5  12       16.37       17.76      6.79 o 
  -1   5  12        0.20        2.39      4.99 o 
   0   5  12       15.84       11.18      5.99 o 
   1   5  12        0.63       -1.20      4.79 o 
   2   5  12        2.41        0.60      4.79 o 
   3   5  12        3.16        9.98      5.99 o 
   4   5  12        8.56       13.37      6.99 o 
  -4   6  12        0.18        2.20      4.79 o 
  -3   6  12        3.86        4.59      5.19 o 
  -2   6  12        7.43        6.99      5.99 o 
  -1   6  12        4.29        2.00      5.39 o 
   0   6  12       31.56       33.53      7.78 o 
   1   6  12        2.15        4.39      5.59 o 
   2   6  12        9.21        8.98      6.19 o 
   3   6  12        4.28        3.39      5.39 o 
  -2   7  12        7.37        1.80      5.79 o 
  -1   7  12        0.00        6.59      5.99 o 
   0   7  12        0.40        1.80      5.99 o 
   1   7  12       11.57       26.15      8.18 o 
   0  -9  13        0.39        3.12      3.64 o 
   1  -9  13        0.39        1.87      3.57 o 
  -3  -8  13        3.06       -1.80      3.59 o 
  -2  -8  13        0.92        1.80      3.79 o 
  -1  -8  13        9.49        7.10      3.72 o 
   0  -8  13        3.65        4.21      3.43 o 
   1  -8  13       23.59       28.15      5.06 o 
   2  -8  13       10.58       11.97      4.32 o 
   3  -8  13       14.16       11.42      6.29 o 
  -4  -7  13        3.98        1.40      4.79 o 
  -3  -7  13        0.31        1.20      3.99 o 
  -2  -7  13        0.12       -0.20      3.39 o 
  -1  -7  13        0.96       -1.66      2.69 o 
   0  -7  13        0.03        1.86      3.05 o 
   1  -7  13        5.39        7.71      3.79 o 
   2  -7  13        3.21        6.08      3.50 o 
   3  -7  13        1.33        2.68      3.69 o 
   4  -7  13        5.16        9.19      4.15 o 
  -5  -6  13        8.21        6.19      5.19 o 
  -4  -6  13        0.14       -1.20      3.59 o 
  -3  -6  13        0.06        0.60      3.39 o 
  -2  -6  13       11.32       14.17      4.99 o 
  -1  -6  13        1.37       -0.05      2.83 o 
   0  -6  13        1.46        5.30      3.35 o 
   1  -6  13      102.89       94.71      6.94 o 
   2  -6  13       29.18       26.42      7.78 o 
   3  -6  13        7.37        8.48      4.19 o 
   4  -6  13       27.77       31.96      5.56 o 
   5  -6  13        2.36        4.34      4.15 o 
  -5  -5  13       15.44       31.33      7.19 o 
  -4  -5  13       23.16       23.15      6.39 o 
  -3  -5  13        0.45       -2.39      3.19 o 
  -2  -5  13       13.32       15.37      5.39 o 
  -1  -5  13        4.91        3.99      3.79 o 
   0  -5  13        9.87       12.54      5.69 o 
   1  -5  13      151.32      153.99     12.78 o 
   2  -5  13        2.65        2.39      3.02 o 
   3  -5  13        0.94       -1.50      2.89 o 
   4  -5  13       13.18       10.83      4.26 o 
   5  -5  13       40.81       46.67     11.18 o 
  -6  -4  13        0.96       -2.99      3.99 o 
  -5  -4  13        0.93       -2.79      3.59 o 
  -4  -4  13        0.73        3.99      4.39 o 
  -3  -4  13       10.20        6.59      4.59 o 
  -2  -4  13       27.44       26.95      5.79 o 
  -1  -4  13        0.24        3.19      3.59 o 
   0  -4  13       14.80       22.48      5.19 o 
   1  -4  13        0.21        1.02      2.83 o 
   2  -4  13        0.22       -0.23      2.68 o 
   3  -4  13        3.55        0.26      2.97 o 
   4  -4  13        3.29       -2.21      3.02 o 
   5  -4  13       41.98       50.05     12.87 o 
  -6  -3  13        1.50       -2.59      3.99 o 
  -5  -3  13        5.67        9.38      5.59 o 
  -4  -3  13        0.84       -2.00      3.79 o 
  -3  -3  13       21.20       30.14      6.19 o 
  -2  -3  13      133.46      145.38      9.98 o 
  -1  -3  13       63.70       62.29      7.59 o 
   0  -3  13        0.01        1.73      2.75 o 
   1  -3  13       54.70       69.01      6.09 o 
   2  -3  13        0.08       -3.14      2.39 o 
   3  -3  13        0.18       -3.17      2.49 o 
   4  -3  13       37.10       22.48      4.60 o 
   5  -3  13        6.45        6.79      3.95 o 
  -6  -2  13        5.74        3.39      5.19 o 
  -5  -2  13        0.16        6.79      4.99 o 
  -4  -2  13        7.00       -0.60      3.39 o 
  -3  -2  13       16.71       30.54      6.39 o 
  -2  -2  13       68.38       63.48      7.79 o 
  -1  -2  13       76.35       80.86      7.39 o 
   0  -2  13      168.14      171.50      7.73 o 
   1  -2  13       78.78       82.14      5.80 o 
   2  -2  13       12.84       10.08      3.47 o 
   3  -2  13        0.52        0.95      2.95 o 
   4  -2  13        9.35        5.71      3.58 o 
   5  -2  13        5.40        6.57      3.98 o 
   6  -2  13        0.99        0.41      3.64 o 
  -6  -1  13        1.70        0.80      4.59 o 
  -5  -1  13       31.85       12.77      5.79 o 
  -4  -1  13        0.03        1.73      2.89 o 
  -3  -1  13      167.22      178.74      8.39 o 
  -2  -1  13      100.72      107.40      8.09 o 
  -1  -1  13       76.62       75.71      5.91 o 
   0  -1  13      164.95      168.73     13.88 o 
   1  -1  13       16.34       19.51      3.14 o 
   2  -1  13       14.46       19.54      3.99 o 
   3  -1  13        3.54        2.06      3.59 o 
   4  -1  13        0.11       -0.60      4.39 o 
   5  -1  13        2.96        2.00      5.39 o 
   6  -1  13        9.22        8.98      6.99 o 
  -6   0  13        1.48       -2.71      3.03 o 
  -5   0  13       11.81        2.57      4.19 o 
  -4   0  13       15.49       11.82      3.88 o 
  -3   0  13       18.92       30.13     10.08 o 
  -2   0  13       28.01       28.67      4.43 o 
  -1   0  13       22.70       24.27      3.98 o 
   0   0  13      243.86      262.94     12.39 o 
   1   0  13        0.04       -2.22      1.91 o 
   2   0  13        8.22       13.57      5.99 o 
   3   0  13       66.11       68.27      9.98 o 
   4   0  13       81.69       72.87     10.98 o 
   5   0  13        3.17       -1.40      5.39 o 
  -6   1  13       12.41       19.53      4.92 o 
  -5   1  13        0.74        0.88      3.30 o 
  -4   1  13       69.72       57.86      6.14 o 
  -3   1  13       17.82       20.19      4.23 o 
  -2   1  13       97.28       86.08      5.95 o 
  -1   1  13        0.05        0.20      4.19 o 
   0   1  13       11.47       13.97      5.59 o 
   1   1  13      158.25      155.77      8.30 o 
   2   1  13       25.20       24.15      6.79 o 
   3   1  13       44.76       55.29      9.58 o 
   4   1  13        9.00       13.57      6.79 o 
   5   1  13       39.71       50.50     10.38 o 
  -6   2  13        0.81       -1.23      3.52 o 
  -5   2  13        8.87        6.54      3.78 o 
  -4   2  13       20.17        9.98      5.99 o 
  -3   2  13       15.45       20.76      6.79 o 
  -2   2  13       19.94       22.75      6.59 o 
  -1   2  13       69.09       65.88      8.78 o 
   0   2  13      161.13      169.16     12.18 o 
   1   2  13      234.20      220.49      9.95 o 
   2   2  13       28.65       23.95      6.79 o 
   3   2  13        0.86        2.39      4.79 o 
   4   2  13       30.69       35.33      8.78 o 
   5   2  13       10.49        9.18      6.39 o 
  -5   3  13        3.03        8.58      5.59 o 
  -4   3  13        4.72        2.59      5.19 o 
  -3   3  13        2.16        3.39      5.39 o 
  -2   3  13        0.02       -2.00      4.59 o 
  -1   3  13       42.60       37.13      7.59 o 
   0   3  13        0.02        1.80      4.79 o 
   1   3  13        4.69        4.19      4.99 o 
   2   3  13       14.31       27.94      7.58 o 
   3   3  13        0.00        2.00      4.59 o 
   4   3  13       23.07       25.35      7.98 o 
  -5   4  13       13.63        7.58      5.79 o 
  -4   4  13        0.32        2.79      5.19 o 
  -3   4  13        1.96        4.39      5.39 o 
  -2   4  13       23.15       31.93      7.98 o 
  -1   4  13       64.55       81.05     10.38 o 
   0   4  13       83.10       87.64     10.58 o 
   1   4  13        7.39       13.17      6.19 o 
   2   4  13        1.93        2.79      4.99 o 
   3   4  13        0.31        1.20      4.59 o 
  -4   5  13        0.59       -1.20      4.59 o 
  -3   5  13        0.02        7.18      5.79 o 
  -2   5  13       15.38       20.56      7.38 o 
  -1   5  13       15.24       10.78      6.59 o 
   0   5  13        9.43        7.78      5.99 o 
   1   5  13        0.12       -1.20      4.99 o 
   2   5  13        5.95        7.78      5.99 o 
  -2   6  13        3.62        0.40      5.59 o 
  -1   6  13       14.98       22.15      7.78 o 
   0   6  13       68.27       66.87     10.78 o 
   0  -8  14        1.00       -4.24      3.39 o 
  -2  -7  14        0.15        1.60      3.99 o 
  -1  -7  14        2.54        1.40      3.79 o 
   0  -7  14       16.74       17.23      4.46 o 
   1  -7  14        0.01       -1.57      2.95 o 
   2  -7  14       16.75       16.97      9.18 o 
  -3  -6  14        4.39        6.19      4.59 o 
  -2  -6  14       14.41        8.18      4.79 o 
  -1  -6  14       42.27       42.92      7.19 o 
   0  -6  14        0.01        0.77      3.16 o 
   1  -6  14        8.72       12.92      4.31 o 
   2  -6  14        0.05       -2.32      3.16 o 
   3  -6  14        0.27       -0.73      3.46 o 
  -4  -5  14        6.97        5.19      4.99 o 
  -3  -5  14        4.61        8.38      4.99 o 
  -2  -5  14        4.04       10.78      4.99 o 
  -1  -5  14       54.95       50.70      7.59 o 
   0  -5  14        0.72        6.07      3.50 o 
   1  -5  14       15.00       19.43      7.28 o 
   2  -5  14        0.20       -2.43      3.03 o 
   3  -5  14       15.01       19.71      4.79 o 
   4  -5  14        4.22        1.10      3.72 o 
  -5  -4  14       15.42       21.95      6.99 o 
  -4  -4  14       15.22        8.98      4.79 o 
  -3  -4  14       49.58       62.88      8.78 o 
  -2  -4  14       10.61       21.75      5.99 o 
  -1  -4  14      102.82      108.62      8.98 o 
   0  -4  14        7.39        5.82      3.38 o 
   1  -4  14        3.58        2.22      3.12 o 
   2  -4  14        0.32       -0.47      3.49 o 
   3  -4  14        0.40        1.84      3.26 o 
   4  -4  14        0.71        2.08      3.60 o 
  -5  -3  14        9.73       15.37      6.19 o 
  -4  -3  14        0.19        3.99      4.59 o 
  -3  -3  14       42.20       60.48      8.78 o 
  -2  -3  14        4.36       13.57      4.99 o 
  -1  -3  14        0.22        4.79      3.99 o 
   0  -3  14        6.10        3.39      3.79 o 
   1  -3  14       17.32       17.76      5.59 o 
   2  -3  14        6.03        5.59      3.25 o 
   3  -3  14        0.35       -1.10      3.10 o 
   4  -3  14       32.40       30.37      5.51 o 
   5  -3  14        8.02       12.27      6.29 o 
  -5  -2  14        1.49        2.79      5.19 o 
  -4  -2  14       28.43       29.34      6.99 o 
  -3  -2  14       10.02       11.78      5.19 o 
  -2  -2  14       83.30       72.27      8.39 o 
  -1  -2  14       73.41       82.45      8.78 o 
   0  -2  14        0.07        1.40      3.19 o 
   1  -2  14        2.98        1.31      2.68 o 
   2  -2  14        0.03       -1.66      2.58 o 
   3  -2  14        2.07        1.25      3.21 o 
   4  -2  14       47.38       34.71      5.46 o 
   5  -2  14        7.28        2.59      6.39 o 
  -5  -1  14        1.36        2.59      4.79 o 
  -4  -1  14       26.24       18.74      4.41 o 
  -3  -1  14       14.99       14.12      4.09 o 
  -2  -1  14      415.87      427.48     13.21 o 
  -1  -1  14      268.19      272.82     10.01 o 
   0  -1  14       94.52      102.70      6.19 o 
   1  -1  14        4.54        3.67      2.92 o 
   2  -1  14       13.26       12.89      3.69 o 
   3  -1  14       24.66       45.91      9.38 o 
   4  -1  14       24.03       24.75      8.18 o 
   5  -1  14       12.14       11.78      7.58 o 
  -5   0  14        4.71        5.05      3.64 o 
  -4   0  14       25.15       30.55      5.15 o 
  -3   0  14      187.19      195.35     10.49 o 
  -2   0  14        6.89       -0.77      2.81 o 
  -1   0  14        9.60       12.29      6.79 o 
   0   0  14       46.68       49.70      8.18 o 
   1   0  14       14.34       16.17      5.99 o 
   2   0  14        5.50       -0.60      4.39 o 
   3   0  14       30.92       17.96      7.19 o 
   4   0  14       55.61       59.89     10.78 o 
  -5   1  14       18.54       19.14      4.87 o 
  -4   1  14        3.27        7.59      3.73 o 
  -3   1  14       14.96       17.76      7.19 o 
  -2   1  14       16.11       33.33      7.98 o 
  -1   1  14        3.70       -0.40      4.99 o 
   0   1  14        8.41       13.57      5.79 o 
   2   1  14       29.42       29.14      7.58 o 
   3   1  14        6.06        3.59      5.59 o 
   4   1  14        9.75        9.38      6.79 o 
  -5   2  14        0.00        6.59      5.99 o 
  -4   2  14       27.94       28.94      7.39 o 
  -3   2  14        5.69        4.59      5.79 o 
  -2   2  14       58.78       78.85     10.58 o 
  -1   2  14       62.38       84.24     10.58 o 
   0   2  14       43.50       52.30      8.58 o 
   2   2  14       58.51       56.69      9.58 o 
   3   2  14       10.21        4.99      5.39 o 
   4   2  14        8.16        9.58      6.19 o 
  -4   3  14        0.23       -0.80      5.19 o 
  -3   3  14        9.47        7.78      5.79 o 
  -2   3  14       31.99       38.72      8.38 o 
  -1   3  14        1.01        0.40      4.79 o 
   0   3  14        3.10       -1.80      4.79 o 
   1   3  14        6.43        8.58      5.99 o 
   2   3  14        0.24        2.39      5.19 o 
   3   3  14        5.97        5.39      5.79 o 
  -3   4  14        1.56        4.39      5.59 o 
  -2   4  14        1.04        1.60      5.59 o 
  -1   4  14        2.25        0.20      4.99 o 
   0   4  14        0.27       -1.00      5.39 o 
   1   4  14        4.08        6.59      5.79 o 
  -2  -6  15       12.06       20.36      6.39 o 
  -1  -6  15        0.02        0.40      4.19 o 
   0  -6  15        0.31       -2.20      3.59 o 
   1  -6  15        8.37       10.10      4.27 o 
  -3  -5  15        7.81        6.59      4.79 o 
  -2  -5  15       11.14       17.16      5.99 o 
  -1  -5  15        1.25        2.39      4.39 o 
   0  -5  15        6.61        1.00      4.19 o 
   1  -5  15        6.15        1.72      3.89 o 
   2  -5  15        1.41        2.20      3.67 o 
  -3  -4  15       44.86       45.31      8.18 o 
  -2  -4  15        3.61        6.59      4.79 o 
  -1  -4  15        0.00       -3.99      2.99 o 
   0  -4  15        0.14        1.40      4.19 o 
   1  -4  15        0.21       -1.40      3.07 o 
   2  -4  15        0.02       -1.52      3.59 o 
   3  -4  15        0.03        0.95      3.64 o 
  -4  -3  15        0.05        0.80      4.59 o 
  -3  -3  15       16.54       23.75      6.59 o 
  -2  -3  15        5.13       10.78      5.39 o 
  -1  -3  15        8.48       18.36      5.39 o 
   0  -3  15        8.27       19.96      5.59 o 
   1  -3  15       20.06       28.59      6.19 o 
   2  -3  15        5.36        7.48      3.83 o 
   3  -3  15        4.86        5.73      3.80 o 
  -4  -2  15       13.68       22.35      6.59 o 
  -3  -2  15        0.35        0.20      3.99 o 
  -2  -2  15        8.61        7.58      4.79 o 
  -1  -2  15        3.91        3.79      4.39 o 
   0  -2  15       24.52       25.95      5.79 o 
   1  -2  15        0.22       -0.40      3.59 o 
   2  -2  15       10.93        9.40      3.88 o 
   3  -2  15        0.00       -0.43      3.35 o 
  -4  -1  15        0.05        5.19      4.99 o 
  -3  -1  15        6.47        2.89      3.69 o 
  -2  -1  15        2.98        3.59      3.39 o 
  -1  -1  15       42.60       48.82      5.54 o 
   0  -1  15       51.36       61.16      5.85 o 
   2  -1  15       49.49       34.53      8.38 o 
   3  -1  15        9.03       10.78      6.19 o 
  -4   0  15       27.75       41.79      5.97 o 
  -3   0  15       10.32       11.35      4.22 o 
  -2   0  15       14.93        2.40      5.59 o 
  -1   0  15        0.41        0.60      4.79 o 
   0   0  15       15.55       13.37      6.19 o 
   2   0  15        1.11        1.40      5.39 o 
   3   0  15        0.85        1.20      5.19 o 
  -3   1  15        9.60       19.96      7.78 o 
  -2   1  15        6.02       16.96      6.99 o 
  -1   1  15        1.05       -6.59      4.39 o 
   0   1  15       11.92       11.78      6.19 o 
   2   1  15        4.13        4.19      5.39 o 
   3   1  15        2.41        4.39      5.79 o 
  -3   2  15        0.01       -1.80      5.39 o 
  -2   2  15       16.85       25.55      7.78 o 
  -1   2  15        0.08        1.00      5.59 o 
   0   2  15       24.59       18.76      6.99 o 
  -2   3  15        2.12        3.99      5.59 o 
  -1   3  15        0.90       -2.99      5.79 o 
   0   3  15        1.40       -1.20      5.19 o 
  -1  -4  16        5.36        4.19      4.59 o 
   0  -4  16        0.04        1.60      4.59 o 
  -2  -3  16       39.26       42.32      7.98 o 
  -1  -3  16       26.75       31.74      7.19 o 
   0  -3  16        4.45       10.78      5.39 o 
   1  -3  16       20.52       36.72      7.38 o 
  -2  -2  16        0.28        0.00      4.39 o 
  -1  -2  16        3.85        7.58      4.79 o 
   0  -2  16        7.50        9.98      4.99 o 
   1  -2  16        1.05        5.59      4.59 o 
  -2  -1  16        4.87        7.44      3.98 o 
  -1  -1  16       22.40       26.35      7.58 o 
  -1   0  16       51.78       72.26     10.98 o 
                                                 
